# Supplementary material for: Tetrapod sperm length evolution in relation to body mass is shaped by multiple trade-offs
Source: Nat Commun. 2024 Jul 22;15:6160. doi: 10.1038/s41467-024-50391-0 (PMC11263692; doi:10.1038/s41467-024-50391-0)
Supplement: Supplementary file 4 — Source Data file [file 41467_2024_50391_MOESM4_ESM.xlsx]

## Sheet: Sheet1
Manuscript: Tetrapod sperm length evolution in relation to body mass is shaped by multiple trade-offs
Source data to generate Figures 2, 3,4, 5, 6, S1, S2, S3, S4, S5
COLUMN	DESCRIPTION	USE
fertilization	mode of fertilization (internal vs external)	Figure 3
thermoregulation	mode of thermoregulation (endotherm vs ectotherm)	Figure 3
class	class name (Amphibia, Aves, Mammalia, Reptilia)	Figures 2, 3, 4, 6
species	binomial species name	Figures 5, S5
body_mass_log	log10 body mass	Figures 2, 3, 4, 5, 6, S1, S2, S3, S5
sperm_length_log	log10 sperm length	Figures 2, 3, 4, 5, 6, S1, S2, S5
testes_mass_log	log10 testes mass	Figure S3
residuals_testes	within-class standardized log-log testes mass on body mass residuals	Figures 2, 3, 4, S4
standardized_clutch_log	log10 within-class z-score clutch size	Figures 2, 3, 4
genome_size	genome size	Figures 2, 3, 4
fertilization	thermoregulation	class	species	body_mass_log	sperm_length_log	testes_mass_log	residuals	standardized_clutch_log	genome_size
external	ectotherm	Amphibia	Amolops wuyiensis	0.9	1.83251	NA	NA	1.01133	NA
external	ectotherm	Amphibia	Hyla arborea	0.98	1.66932	NA	NA	1.02268	2.4
external	ectotherm	Amphibia	Hoplobatrachus tigerinus	2.78	1.79309	NA	NA	1.09899	5.71
external	ectotherm	Amphibia	Quasipaa spinosa	2.21	1.96047	NA	NA	1.00635	NA
external	ectotherm	Amphibia	Geocrinia alba	-0.19	1.68528	-4	-0.924321	1.00005	NA
external	ectotherm	Amphibia	Geocrinia leai	-0.18	1.88468	-1.97	1.09476	1.00129	NA
external	ectotherm	Amphibia	Geocrinia lutea	-0.33	1.56777	-4	-0.771479	1.00039	NA
external	ectotherm	Amphibia	Geocrinia vitellina	-0.16	1.55563	-4	-0.957073	1.00119	NA
external	ectotherm	Amphibia	Heleioporus albopunctatus	1.43	1.58743	-1.74	-0.432923	1.00896	NA
external	ectotherm	Amphibia	Heleioporus eyrei	1.04	1.45781	-2.51	-0.777148	1.00544	NA
external	ectotherm	Amphibia	Heleioporus inornatus	1.26	1.62294	-1.94	-0.447329	1.00323	NA
external	ectotherm	Amphibia	Heleioporus psammophilus	0.92	1.49178	-2.44	-0.576141	1.00342	NA
external	ectotherm	Amphibia	Mixophyes iteratus	1.71	1.69013	-1.19	-0.188607	1.04514	NA
external	ectotherm	Amphibia	Neobatrachus centralis	0.84	1.58825	-2.38	-0.428802	NA	NA
external	ectotherm	Amphibia	Notaden bennettii	1.24	1.48704	-2.01	-0.495494	1.00943	NA
external	ectotherm	Amphibia	Notaden nichollsi	1.29	1.47226	-1.71	-0.250081	1.0188	NA
external	ectotherm	Amphibia	Notaden weigeli	1.16	1.51215	-1.96	-0.358156	NA	NA
external	ectotherm	Amphibia	Rheobatrachus silus	1.07	1.8811	-2.03	-0.3299	1.00053	NA
external	ectotherm	Amphibia	Rheobatrachus vitellinus	1.33	1.75724	-1.91	-0.49375	1.00028	NA
external	ectotherm	Amphibia	Taudactylus diurnus	-0.17	1.50278	-3	0.053844	1.00038	NA
external	ectotherm	Amphibia	Taudactylus eungellensis	-0.14	1.5164	-2.68	0.341092	1.00063	NA
external	ectotherm	Amphibia	Taudactylus liemi	0.06	1.6414	-2.43	0.372746	1.00095	NA
external	ectotherm	Amphibia	Taudactylus rheophilus	0.03	1.54411	-3.15	-0.314502	1.00068	NA
external	ectotherm	Amphibia	Uperoleia arenicola	-0.13	1.36154	-3.15	-0.139825	NA	NA
external	ectotherm	Amphibia	Uperoleia aspera	0.33	1.42439	NA	NA	NA	NA
external	ectotherm	Amphibia	Uperoleia capitulata	0.16	1.73378	-2.8	-0.106427	NA	NA
external	ectotherm	Amphibia	Adelotus brevis	0.73	1.45006	-2.21	-0.138712	1.00524	2.1
external	ectotherm	Amphibia	Amolops lifanensis	1.16	1.66932	-1.35	0.251844	1.00256	NA
external	ectotherm	Amphibia	Amolops mantzorum	1.56	1.74974	-1.65	-0.484848	1.01057	NA
external	ectotherm	Amphibia	Bombina maxima	1.28	1.65706	-0.78	0.690837	1.00111	NA
external	ectotherm	Amphibia	Brachytarsophrys chuannanensis	2	2.19507	0.02	0.704792	1.02065	NA
external	ectotherm	Amphibia	Brachytarsophrys feae	2	2.16107	0.02	0.704792	1.0188	NA
external	ectotherm	Amphibia	Bufo andrewsi	2.07	1.89818	-0.98	-0.371629	1.10587	5.88
external	ectotherm	Amphibia	Bufo gargarizans	1.54	1.85673	-1.46	-0.273013	1.08648	5.6
external	ectotherm	Amphibia	Bufo japonicus	2.62	1.94939	-0.48	-0.47208	1.21053	NA
external	ectotherm	Amphibia	Bufo marinus	2.06	1.83885	-0.46	0.159288	1.21786	3.98
external	ectotherm	Amphibia	Bufo melanostictus	1.31	1.81491	-1.68	-0.241915	1.11989	6.02
external	ectotherm	Amphibia	Bufo minshanicus	1.55	1.85673	-0.79	0.38607	1.05609	NA
external	ectotherm	Amphibia	Bufo tibetanus	1.31	1.90091	-1.02	0.418085	1.07114	NA
external	ectotherm	Amphibia	Chaparana quadranus	1.62	2.22479	-0.13	0.969649	1.0176	NA
external	ectotherm	Amphibia	Crinia bilingua	-0.54	1.26844	-4	-0.542216	1.00333	NA
external	ectotherm	Amphibia	Crinia deserticola	-0.43	1.2919	-3.16	0.177694	1.00237	NA
external	ectotherm	Amphibia	Crinia georgiana	0.49	1.86082	-1.47	0.863303	1.00323	NA
external	ectotherm	Amphibia	Crinia glauerti	-0.52	1.3282	-4	-0.564051	1.00121	NA
external	ectotherm	Amphibia	Crinia insignifera	-0.49	1.30224	-4	-0.596803	1.00313	NA
external	ectotherm	Amphibia	Crinia parinsignifera	-0.18	1.36657	-4	-0.935239	1.00237	NA
external	ectotherm	Amphibia	Crinia pseudinsignifera	-0.17	1.30537	-3.7	-0.646156	1.0026	NA
external	ectotherm	Amphibia	Crinia remota	-0.3	1.34463	-3.3	-0.104231	NA	NA
external	ectotherm	Amphibia	Crinia riparia	-0.34	1.40956	-3.16	0.079438	1.00167	NA
external	ectotherm	Amphibia	Crinia signifera	0.28	1.31224	-3.7	-1.13743	1.00227	2.12
external	ectotherm	Amphibia	Crinia sloanei	-0.33	1.36644	-3.4	-0.171479	NA	1.85
external	ectotherm	Amphibia	Crinia subinsignifera	-0.35	1.32181	-3.7	-0.449645	NA	NA
external	ectotherm	Amphibia	Crinia tasmaniensis	-0.21	1.32554	-2.77	0.327513	1.00097	NA
external	ectotherm	Amphibia	Crinia tinnula	-0.51	1.35583	-3.52	-0.094968	1.00131	NA
external	ectotherm	Amphibia	Fejervarya limnocharis	0.85	1.75587	-1.69	0.25028	1.02907	NA
external	ectotherm	Amphibia	Geocrinia laevis	-0.04	1.85356	-2.62	0.291919	1.00198	NA
external	ectotherm	Amphibia	Geocrinia rosea	-0.24	1.57722	-4	-0.869735	1.00039	NA
external	ectotherm	Amphibia	Geocrinia victoriana	0.2	1.8813	-1.89	0.759904	1.00229	NA
external	ectotherm	Amphibia	Heleioporus australiacus	1.75	1.58611	-1.13	-0.172276	1.01683	NA
external	ectotherm	Amphibia	Hyla annectans chuanxiensis	0.54	1.85431	-2.04	0.238716	NA	NA
external	ectotherm	Amphibia	Hyla annectans jingdongensis	0.35	1.84198	-2.01	0.476145	1.02065	NA
external	ectotherm	Amphibia	Hyla tsinlingensis	0.36	1.75282	-2.08	0.395228	1.02157	NA
external	ectotherm	Amphibia	Hylarana daunchina	0.96	1.74036	-1.89	-0.06981	1.00179	NA
external	ectotherm	Amphibia	Kaloula verrucosa	0.76	1.62221	-1.84	0.198536	1.01132	NA
external	ectotherm	Amphibia	Lechriodus fletcheri	0.89	1.37803	-2.05	-0.153389	1.00563	NA
external	ectotherm	Amphibia	Leptodactylus chaquensis	1.8	1.70672	0.13	1.03314	1.13556	NA
external	ectotherm	Amphibia	Leptodactylus fuscus	1.7	1.33746	-2.3	-1.28769	1.00273	2.45
external	ectotherm	Amphibia	Leptodactylus labyrinthicus	2.75	1.65128	-0.66	-0.794005	1.03917	NA
external	ectotherm	Amphibia	Leptodactylus podicipinus	0.91	1.71181	-1.48	0.394776	1.0428	NA
external	ectotherm	Amphibia	Limnodynastes convexiusculus	1	1.51183	-1.67	0.106521	1.0126	NA
external	ectotherm	Amphibia	Limnodynastes dorsalis	1.28	1.40396	-1.58	-0.109163	1.0188	NA
external	ectotherm	Amphibia	Limnodynastes dumerilii	1.18	1.46836	-1.88	-0.29999	1.06701	3.25
external	ectotherm	Amphibia	Limnodynastes fletcheri	1.05	1.44276	-2.14	-0.418066	1.00563	3.79
external	ectotherm	Amphibia	Limnodynastes interioris	1.56	1.43959	-1.41	-0.244848	1.01862	NA
external	ectotherm	Amphibia	Limnodynastes ornatus	0.74	1.31785	-2.47	-0.40963	1.01676	0.95
external	ectotherm	Amphibia	Limnodynastes peronii	1.09	1.73239	-2.17	-0.491735	1.01601	1.3
external	ectotherm	Amphibia	Limnodynastes salmini	1.32	1.53686	-1.65	-0.222832	1.03727	NA
external	ectotherm	Amphibia	Limnodynastes spenceri	0.62	1.2814	-3.22	-1.02862	1.02117	NA
external	ectotherm	Amphibia	Limnodynastes tasmaniensis	0.53	1.49504	-2.54	-0.250366	1.01358	2.4
external	ectotherm	Amphibia	Limnodynastes terraereginae	1.34	1.46121	-2.11	-0.704667	1.00356	1.95
external	ectotherm	Amphibia	Megophrys omeimontis	0.65	2.10223	-1.27	0.888626	1.05742	NA
external	ectotherm	Amphibia	Megophrys shapingensis	1.86	2.27114	-1.52	-0.682366	1.01787	NA
external	ectotherm	Amphibia	Microhyla ornata	0.22	1.65128	-2.96	-0.33193	1.00867	5.15
external	ectotherm	Amphibia	Mixophyes balbus	1.1	1.64419	-1.65	0.0173479	1.0104	NA
external	ectotherm	Amphibia	Mixophyes fasciolatus	1.67	1.66212	-1.48	-0.434938	1.02024	NA
external	ectotherm	Amphibia	Mixophyes schevilli	1.5	1.63661	-1.44	-0.209344	1.00805	NA
external	ectotherm	Amphibia	Myobatrachus gouldii	0.56	1.49499	-2.42	-0.163118	1.00031	NA
external	ectotherm	Amphibia	Nanorana parkeri	0.94	2.07445	-1.43	0.412025	1.00469	NA
external	ectotherm	Amphibia	Nanorana pleskei	1.24	2.1014	-1.43	0.0845058	1.00082	NA
external	ectotherm	Amphibia	Nanorana ventripunctata	0.63	2.03222	-1.74	0.440461	1.00584	NA
external	ectotherm	Amphibia	Neobatrachus albipes	0.78	1.50718	-1.77	0.246701	1.01817	NA
external	ectotherm	Amphibia	Neobatrachus aquilonius	1.06	1.67721	-1.56	0.151017	1.02663	NA
external	ectotherm	Amphibia	Neobatrachus fulvus	0.94	1.52979	-1.93	-0.0879754	NA	NA
external	ectotherm	Amphibia	Neobatrachus kunapalari	1.06	1.6005	-1.53	0.181017	1.01542	NA
external	ectotherm	Amphibia	Neobatrachus pelobatoides	0.79	1.97772	-1.16	0.845784	1.0188	NA
external	ectotherm	Amphibia	Neobatrachus pictus	1.09	1.75902	-0.82	0.858265	1.0188	2.77
external	ectotherm	Amphibia	Neobatrachus sudelli	0.88	1.71517	-1.24	0.667528	1.00901	NA
external	ectotherm	Amphibia	Neobatrachus sutor	0.52	1.5918	-2.74	-0.439449	1.0188	NA
external	ectotherm	Amphibia	Neobatrachus wilsmorei	1.14	1.60825	-1.8	-0.176321	1.03696	NA
external	ectotherm	Amphibia	Notaden melanoscaphus	0.95	1.35363	-1.76	0.0711073	1.01911	NA
external	ectotherm	Amphibia	Odorrana grahami	1.72	1.75282	-1.32	-0.329524	1.04482	NA
external	ectotherm	Amphibia	Odorrana margaretae	1.52	1.7332	-1.19	0.0188217	1.0133	NA
external	ectotherm	Amphibia	Paa boulengeri	1.66	2.0187	-0.48	0.57598	1.02341	3.06
external	ectotherm	Amphibia	Paa yunnanensis	1.6	2.1427	-0.35	0.771483	1.01527	NA
external	ectotherm	Amphibia	Paracrinia haswelli	0.29	1.37667	-2.82	-0.268351	1.0188	NA
external	ectotherm	Amphibia	Pelophylax hubeiensis	0.71	1.65031	-2.5	-0.406878	1.02662	NA
external	ectotherm	Amphibia	Pelophylax nigromaculatus	1.75	1.7185	-1.62	-0.662276	1.0475	NA
external	ectotherm	Amphibia	Nidirana pleuraden	1	1.65992	-1.65	0.126521	1.01601	NA
external	ectotherm	Amphibia	Philoria kundagungan	0.16	1.70125	-2.36	0.333573	1.00066	NA
external	ectotherm	Amphibia	Philoria loveridgei	0.16	1.62227	-3.15	-0.456427	1.00047	NA
external	ectotherm	Amphibia	Philoria sphagnicolus	0.33	1.69296	-1.96	0.547979	1.00089	NA
external	ectotherm	Amphibia	Polypedates megacephalus	0.92	2.17667	-1	0.863859	1.00907	NA
external	ectotherm	Amphibia	Polypedates mutus	0.69	2.35946	-1.38	0.734957	NA	NA
external	ectotherm	Amphibia	Pseudophryne australis	0	1.59481	-2.74	0.12825	1.00016	NA
external	ectotherm	Amphibia	Pseudophryne bibronii	0.08	1.71625	-1.95	0.830912	1.00227	NA
external	ectotherm	Amphibia	Pseudophryne coriacea	0.05	1.57707	-2.82	-0.0063364	1.00203	NA
external	ectotherm	Amphibia	Pseudophryne corroboree	-0.03	1.67509	-2.74	0.161002	1.0005	NA
external	ectotherm	Amphibia	Pseudophryne dendyi	0.04	1.67603	-2.51	0.314581	1.00217	NA
external	ectotherm	Amphibia	Pseudophryne douglasi	-0.07	1.46099	-4	-1.05533	1.00159	NA
external	ectotherm	Amphibia	Pseudophryne guentheri	0.18	1.68583	-2.09	0.581739	1.00242	NA
external	ectotherm	Amphibia	Pseudophryne major	0.08	1.69086	-2.07	0.710912	NA	NA
external	ectotherm	Amphibia	Pseudophryne occidentalis	-0.07	1.70223	-2.15	0.794671	NA	NA
external	ectotherm	Amphibia	Pseudophryne semimarmorata	-0.24	1.56921	-3.7	-0.569735	1.00217	NA
external	ectotherm	Amphibia	Rana chaochiaoensis	0.91	1.67578	-1.86	0.0147765	1.02798	NA
external	ectotherm	Amphibia	Rana chensinensis	1.07	1.76042	-1.61	0.0900998	1.02033	4
external	ectotherm	Amphibia	Rana japonica	0.83	1.716	-1.84	0.122115	1.03249	5.05
external	ectotherm	Amphibia	Rana kukunoris	1.28	1.69285	-1.1	0.370837	1.02125	NA
external	ectotherm	Amphibia	Rana omeimontis	1.07	1.7356	-2.8	-1.0999	1.02888	NA
external	ectotherm	Amphibia	Rana rugosa	0.83	1.74036	-1.84	0.122115	NA	8.15
external	ectotherm	Amphibia	Rana tagoi	0.94	1.68931	-1.64	0.202025	1.06512	5.3
external	ectotherm	Amphibia	Rana tsushimensis	0.51	1.60638	-2.2	0.111468	1.00753	5.15
external	ectotherm	Amphibia	Rhacophorus chenfui	0.84	2.08422	-0.88	1.0712	1.00563	NA
external	ectotherm	Amphibia	Rhacophorus dennysi	0.73	2.37107	-1.01	1.06129	1.04793	NA
external	ectotherm	Amphibia	Rhacophorus dugritei	0.85	2.0976	-1.02	0.92028	1.00753	NA
external	ectotherm	Amphibia	Rhacophorus omeimontis	1.2	2.32693	-0.35	1.20818	1.00822	NA
external	ectotherm	Amphibia	Taudactylus acutirostris	-0.06	1.49353	-3.52	-0.586246	1.00048	NA
external	ectotherm	Amphibia	Uperoleia borealis	0.23	1.38171	-2.82	-0.202848	NA	NA
external	ectotherm	Amphibia	Uperoleia crassa	-0.04	1.30878	-2.72	0.191919	1.00692	NA
external	ectotherm	Amphibia	Uperoleia fusca	-0.07	1.43673	-2.82	0.124671	NA	NA
external	ectotherm	Amphibia	Uperoleia glandulosa	0.13	1.40302	-3.22	-0.493675	NA	NA
external	ectotherm	Amphibia	Uperoleia inundata	0.12	1.42514	-3.05	-0.312757	NA	NA
external	ectotherm	Amphibia	Uperoleia laevigata	0.12	1.42431	-2.77	-0.0327574	NA	NA
external	ectotherm	Amphibia	Uperoleia lithomoda	0.11	1.49577	-2.77	-0.0218402	1.00263	NA
external	ectotherm	Amphibia	Uperoleia littlejohni	0.04	1.46895	-2.46	0.364581	NA	NA
external	ectotherm	Amphibia	Uperoleia martini	-0.23	1.39548	-2.46	0.659348	NA	NA
external	ectotherm	Amphibia	Uperoleia micromeles	-0.15	1.46835	-2.85	0.182009	NA	NA
external	ectotherm	Amphibia	Uperoleia mimula	0.18	1.41096	-4	-1.32826	1.00381	NA
external	ectotherm	Amphibia	Uperoleia rugosa	0.14	1.40415	-2.38	0.335408	1.00419	NA
external	ectotherm	Amphibia	Uperoleia trachyderma	-0.21	1.38707	-2.51	0.587513	NA	NA
external	ectotherm	Amphibia	Uperoleia altissima	-0.03	1.42943	-3.3	-0.398998	NA	NA
external	ectotherm	Amphibia	Uperoleia minima	0	1.39328	-2.82	0.0482501	1.00419	NA
external	ectotherm	Amphibia	Uperoleia mjobergii	-0.06	1.37945	-2.8	0.133754	1.02741	NA
external	ectotherm	Amphibia	Uperoleia talpa	0.22	1.39305	-3.3	-0.67193	NA	NA
external	ectotherm	Amphibia	Uperoleia tyleri	0.02	1.38349	-2.85	-0.00358453	NA	NA
external	ectotherm	Amphibia	Leiopelma hochstetteri	0.7	2.35025	NA	NA	1.00304	8.63
internal	endotherm	Aves	Acanthiza pusilla	0.88	2.02461	-0.96	0.0690905	1.02876	NA
internal	endotherm	Aves	Sericornis frontalis	1.12	1.98046	-0.43	0.403336	1.02876	NA
internal	endotherm	Aves	Acrocephalus baeticatus	1.01	2.03882	-1.32	-0.396943	1.0263	1.33
internal	endotherm	Aves	Acrocephalus melanopogon	1.04	2.01595	-0.57	0.328588	1.04953	NA
internal	endotherm	Aves	Acrocephalus paludicola	1.08	1.95347	-0.43	0.435962	1.06388	NA
internal	endotherm	Aves	Acrocephalus palustris	1.08	2.03149	-0.85	0.0159619	1.05588	NA
internal	endotherm	Aves	Alauda arvensis	1.57	1.91339	-0.36	0.106297	1.04055	NA
internal	endotherm	Aves	Calandrella cinerea	1.37	1.90859	0.01	0.639426	1.05727	NA
internal	endotherm	Aves	Chersomanes albofasciata	1.39	1.62118	-1.05	-0.436887	1.02382	NA
internal	endotherm	Aves	Eremopterix verticalis	1.23	1.99171	-1.05	-0.306384	1.02382	NA
internal	endotherm	Aves	Galerida cristata	1.63	1.95501	-0.48	-0.0626416	1.0538	NA
internal	endotherm	Aves	Mirafra africana	1.64	1.88722	-0.59	-0.180798	1.03039	NA
internal	endotherm	Aves	Mirafra africanoides	1.59	1.95192	-0.36	0.0899841	1.03039	NA
internal	endotherm	Aves	Mirafra apiata	1.43	1.92763	-0.72	-0.139513	1.02382	NA
internal	endotherm	Aves	Mirafra sabota	1.38	1.84751	-0.53	0.0912691	1.03039	NA
internal	endotherm	Aves	Spizocorys conirostris	1.15	1.8687	-0.59	0.218867	1.02382	NA
internal	endotherm	Aves	Bombycilla cedrorum	1.5	1.73231	-1	-0.476608	1.04953	1.24
internal	endotherm	Aves	Spiza americana	1.42	2.3575	-0.19	0.398643	1.04953	NA
internal	endotherm	Aves	Corvus corone	2.74	1.771	0.24	-0.248005	1.05727	1.23
internal	endotherm	Aves	Corvus frugilegus	2.66	1.77298	1.25	0.827246	1.04953	NA
internal	endotherm	Aves	Garrulus glandarius	2.21	1.66987	-0.52	-0.575714	1.06486	1.24
internal	endotherm	Aves	Pica pica	2.33	1.77217	0.1	-0.0535915	1.07967	1.25
internal	endotherm	Aves	Crossoptilon auritum	3.25	1.86451	0.96	0.0560172	1.10785	NA
internal	endotherm	Aves	Crossoptilon mantchuricum	3.28	1.91955	0.85	-0.0784521	1.10098	NA
internal	endotherm	Aves	Ammodramus caudacutus	1.24	2.2578	0.1	0.835459	1.04953	NA
internal	endotherm	Aves	Ammodramus maritimus	1.35	2.32218	-0.48	0.165738	1.04953	NA
internal	endotherm	Aves	Ammodramus savannarum	1.25	2.45454	-0.41	0.317303	1.05642	1.32
internal	endotherm	Aves	Arremon flavirostris	1.43	2.36135	-0.33	0.250487	NA	NA
internal	endotherm	Aves	Miliaria calandra	1.69	2.18648	-0.08	0.28842	1.05727	NA
internal	endotherm	Aves	Passerina caerulea	1.44	1.87291	-0.48	0.0923305	1.04561	NA
internal	endotherm	Aves	Pipilo erythrophthalmus	1.6	2.42757	-0.75	-0.308172	1.04364	1.37
internal	endotherm	Aves	Zonotrichia capensis	1.31	2.35386	-0.7	-0.0216359	1.03039	NA
internal	endotherm	Aves	Zonotrichia leucophrys	1.45	2.33323	-0.38	0.184174	1.04875	1.32
internal	endotherm	Aves	Amandava amandava	0.96	1.99229	-1.1	-0.136161	1.06936	NA
internal	endotherm	Aves	Erythrura gouldiae	1.12	1.8776	-0.8	0.0333362	1.07528	NA
internal	endotherm	Aves	Estrilda astrild	0.91	1.86717	-1.62	-0.615379	1.06335	1.2
internal	endotherm	Aves	Estrilda erythronotos	0.96	1.76768	-1.74	-0.776161	1.05727	NA
internal	endotherm	Aves	Lagonosticta nitidula	1.03	1.73632	-1.77	-0.863256	1.04953	NA
internal	endotherm	Aves	Neochmia modesta	1.11	1.81218	-1.4	-0.558507	1.06861	NA
internal	endotherm	Aves	Neochmia phaeton	0.99	1.76178	-1.3	-0.36063	1.37938	NA
internal	endotherm	Aves	Poephila cincta	1.17	1.87651	-0.82	-0.0274459	1.06108	NA
internal	endotherm	Aves	Pytilia melba	1.19	1.97336	-1.55	-0.773759	1.05496	1.42
internal	endotherm	Aves	Spermophaga haematina	1.35	2.05496	-0.68	-0.0342616	1.05264	NA
internal	endotherm	Aves	Uraeginthus angolensis	1	1.90037	-1.57	-0.638787	1.04953	1.27
internal	endotherm	Aves	Uraeginthus granatinus	1.03	2.3909	-1.11	-0.203256	1.23777	1.28
internal	endotherm	Aves	Carduelis cannabina	1.28	2.22097	-0.7	0.00283339	1.06335	NA
internal	endotherm	Aves	Carduelis magellanica	1.04	1.89796	-1.07	-0.171412	NA	NA
internal	endotherm	Aves	Carpodacus erythrinus	1.38	2.41762	-0.62	0.00126911	1.06335	NA
internal	endotherm	Aves	Carpodacus mexicanus	1.33	2.19429	-0.77	-0.107949	1.05727	NA
internal	endotherm	Aves	Loxia curvirostra	1.6	2.03755	-0.8	-0.358172	1.04007	NA
internal	endotherm	Aves	Serinus atrogularis	1.03	2.10663	-1.12	-0.213256	1.03039	1.5
internal	endotherm	Aves	Agelaioides badius	1.66	2.05748	-0.07	0.322889	NA	NA
internal	endotherm	Aves	Agelaius xanthomus	1.58	2.05763	-0.41	0.0481406	1.03364	NA
internal	endotherm	Aves	Amblycercus holosericeus	1.85	2.01553	-0.79	-0.552083	1.01715	NA
internal	endotherm	Aves	Chrysomus ruficapillus	1.54	2.03703	-0.28	0.210766	1.03364	NA
internal	endotherm	Aves	Dives atroviolacea	1.94	1.87552	0.02	0.184509	NA	NA
internal	endotherm	Aves	Euphagus cyanocephalus	1.8	2.01469	0.09	0.368699	1.06486	1.46
internal	endotherm	Aves	Gnorimopsar chopi	1.82	2.11823	-0.36	-0.0976137	NA	NA
internal	endotherm	Aves	Icteria virens	1.4	1.86052	-0.3	0.304956	1.04624	NA
internal	endotherm	Aves	Icterus dominicensis	1.63	1.99642	-0.87	-0.452642	1.03364	NA
internal	endotherm	Aves	Icterus jamacaii	1.84	2.11331	-0.16	0.0860734	1.03364	NA
internal	endotherm	Aves	Icterus mesomelas	1.6	1.81849	-0.96	-0.518172	1.03364	NA
internal	endotherm	Aves	Icterus nigrogularis	1.6	2.01991	-0.41	0.0318277	1.03364	NA
internal	endotherm	Aves	Icterus spurius	1.3	2.02044	-0.25	0.436521	1.04953	1.27
internal	endotherm	Aves	Macroagelaius imthurni	1.89	1.86225	-0.36	-0.154709	NA	NA
internal	endotherm	Aves	Molothrus aeneus	1.8	1.93967	-0.08	0.198699	1	NA
internal	endotherm	Aves	Molothrus ater	1.62	1.78704	-0.06	0.365515	1.05419	1.41
internal	endotherm	Aves	Molothrus bonariensis	1.58	1.90015	-0.54	-0.0818594	NA	1.51
internal	endotherm	Aves	Molothrus oryzivorus	2.26	1.91174	-0.18	-0.276497	NA	NA
internal	endotherm	Aves	Molothrus rufoaxillaris	1.71	1.90886	-0.68	-0.327893	NA	NA
internal	endotherm	Aves	Psarocolius montezuma	2.49	1.98556	-1.3	-1.58409	1.01715	NA
internal	endotherm	Aves	Pseudoleistes virescens	1.9	2.00095	-0.36	-0.162865	NA	NA
internal	endotherm	Aves	Quiscalus lugubris	1.8	1.90423	-0.11	0.168699	1.03202	NA
internal	endotherm	Aves	Quiscalus major	2.2	2.02596	0.31	0.262442	1.03364	NA
internal	endotherm	Aves	Quiscalus mexicanus	2.23	2.02543	0.51	0.437973	1.03839	NA
internal	endotherm	Aves	Quiscalus niger	1.86	1.82756	-0.52	-0.290239	1.04166	NA
internal	endotherm	Aves	Quiscalus quiscula	2.03	1.98588	0.22	0.311101	1.06486	1.32
internal	endotherm	Aves	Sturnella loyca	1.81	1.96685	-0.64	-0.369457	1.04953	NA
internal	endotherm	Aves	Sturnella magna	1.96	1.88235	0.03	0.178196	1.06486	1.48
internal	endotherm	Aves	Sturnella neglecta	2	1.89421	0.18	0.295571	1.0623	NA
internal	endotherm	Aves	Sturnella superciliaris	1.71	1.96417	-0.6	-0.247893	NA	NA
internal	endotherm	Aves	Xanthocephalus xanthocephalus	1.81	2.06047	-0.01	0.260543	1.04514	NA
internal	endotherm	Aves	Locustella luscinioides	1.17	1.6777	-1.16	-0.367446	1.05727	NA
internal	endotherm	Aves	Acanthorhynchus tenuirostris	1.01	1.72222	-0.92	0.00305693	1.01882	NA
internal	endotherm	Aves	Anthus campestris	1.36	1.78504	-0.37	0.267582	1.05264	NA
internal	endotherm	Aves	Motacilla flava	1.24	1.97813	-0.43	0.305459	1.06787	NA
internal	endotherm	Aves	Chalcomitra senegalensis	1.09	2.06303	NA	NA	1.01462	NA
internal	endotherm	Aves	Cinnyris venustus	0.82	1.97699	NA	NA	1.01462	NA
internal	endotherm	Aves	Cyanomitra olivacea	1.03	1.9349	NA	NA	1.01207	NA
internal	endotherm	Aves	Cyanomitra verticalis	1.16	1.92231	NA	NA	1.01715	NA
internal	endotherm	Aves	Hedydipna collaris	0.91	2.03226	NA	NA	1.02133	NA
internal	endotherm	Aves	Notiomystis cincta	1.97	1.95294	0.2	0.34004	1.04953	NA
internal	endotherm	Aves	Panurus biarmicus	1.14	1.79225	-0.56	0.257023	1.07967	NA
internal	endotherm	Aves	Parus montanus	1.28	1.90482	-0.96	-0.257167	1.0982	NA
internal	endotherm	Aves	Dendroica caerulescens	0.99	2.36661	-1.4	-0.46063	1.04953	1.4
internal	endotherm	Aves	Dendroica castanea	1.09	2.4271	-0.89	-0.0321945	1.05727	1.62
internal	endotherm	Aves	Dendroica cerulea	0.96	2.4043	-1	-0.0361609	NA	NA
internal	endotherm	Aves	Dendroica coronata	1.08	2.44703	-0.62	0.245962	1.04953	1.28
internal	endotherm	Aves	Dendroica discolor	0.9	2.35007	-1.05	-0.0372224	1.04953	NA
internal	endotherm	Aves	Dendroica fusca	1	2.41681	-1.4	-0.468787	1.04953	NA
internal	endotherm	Aves	Dendroica magnolia	0.94	2.38299	-1.15	-0.169848	1.04953	1.45
internal	endotherm	Aves	Dendroica pensylvanica	0.98	2.38342	-1.1	-0.152474	1.04953	NA
internal	endotherm	Aves	Dendroica petechia	0.99	2.42526	-0.77	0.16937	1.05727	1.28
internal	endotherm	Aves	Dendroica pinus	1.11	2.40226	-0.54	0.301493	1.04953	NA
internal	endotherm	Aves	Dendroica striata	1.1	2.42206	-0.89	-0.0403509	1.05727	1.3
internal	endotherm	Aves	Dendroica tigrina	1.05	2.36103	-0.89	0.000431222	1.08689	1.53
internal	endotherm	Aves	Dendroica virens	0.96	2.44401	-0.96	0.00383907	1.04953	1.31
internal	endotherm	Aves	Geothlypis aequinoctialis	1.12	2.07657	-0.7	0.133336	1.01715	NA
internal	endotherm	Aves	Oporornis formosus	1.12	2.16912	-0.64	0.193336	1.05727	NA
internal	endotherm	Aves	Oporornis philadelphia	1.08	2.25785	-0.82	0.0459619	1.04797	1.34
internal	endotherm	Aves	Parula americana	0.85	2.39372	-0.68	0.37356	1.05727	NA
internal	endotherm	Aves	Protonotaria citrea	1.17	2.09743	-0.92	-0.127446	1.06411	NA
internal	endotherm	Aves	Seiurus motacilla	1.3	2.01569	-0.68	0.00652053	1.06486	NA
internal	endotherm	Aves	Vermivora ruficapilla	0.95	2.31088	-0.92	0.0519955	1.05727	1.36
internal	endotherm	Aves	Wilsonia canadensis	1.03	2.33512	-0.37	0.536744	1.04797	NA
internal	endotherm	Aves	Wilsonia pusilla	0.9	2.34333	-0.8	0.212778	1.06335	1.27
internal	endotherm	Aves	Passer diffusus	1.38	1.91153	-1.07	-0.448731	1.03847	1.31
internal	endotherm	Aves	Passer motitensis	1.48	1.94522	-1.11	-0.570295	1.03847	NA
internal	endotherm	Aves	Catreus wallichii	3.16	1.88536	0.94	0.109425	1.14069	NA
internal	endotherm	Aves	Chrysolophus amherstiae	2.86	1.88513	1.01	0.424118	1.10443	NA
internal	endotherm	Aves	Gallus gallus	2.88	1.95328	1.45	0.847805	1.07967	NA
internal	endotherm	Aves	Gallus sonneratii	2.98	1.96142	0.77	0.0862407	1.05727	NA
internal	endotherm	Aves	Lophura edwardsi	3.04	1.85364	0.82	0.0873021	1.06936	NA
internal	endotherm	Aves	Lophura hatinhensis	3.05	1.97891	0.69	-0.0508543	1.07233	NA
internal	endotherm	Aves	Lophura ignita	3.26	1.94694	0.44	-0.472139	1.07748	NA
internal	endotherm	Aves	Lophura nycthemera	3.1	1.93323	0.48	-0.301636	1.09045	NA
internal	endotherm	Aves	Lophura swinhoii	3.04	1.89998	0.86	0.127302	1.07748	NA
internal	endotherm	Aves	Pavo cristatus	3.62	1.989	0.98	-0.225771	1.06486	NA
internal	endotherm	Aves	Phasianus versicolor	2.98	1.89393	1.1	0.416241	1.14697	NA
internal	endotherm	Aves	Polyplectron bicalcaratum	2.67	2.05664	0.96	0.52909	1.01715	NA
internal	endotherm	Aves	Polyplectron emphanum	2.64	2.04657	0.7	0.293559	1.01715	NA
internal	endotherm	Aves	Polyplectron germaini	2.66	2.11404	0.8	0.377246	1.00694	NA
internal	endotherm	Aves	Syrmaticus ellioti	3.01	1.95722	0.85	0.141771	1.09399	NA
internal	endotherm	Aves	Syrmaticus humiae	2.95	1.89271	0.91	0.25071	1.11125	NA
internal	endotherm	Aves	Syrmaticus mikado	3.06	1.90412	0.92	0.170989	1.10098	NA
internal	endotherm	Aves	Tragopan blythii	3.25	1.9465	0.91	0.00601715	1.03687	NA
internal	endotherm	Aves	Tragopan caboti	3.06	1.94285	0.92	0.170989	1.04953	NA
internal	endotherm	Aves	Tragopan satyra	3.17	1.94027	0.91	0.0712686	1.03364	NA
internal	endotherm	Aves	Tragopan temminckii	3.07	1.94783	0.97	0.212833	1.04953	NA
internal	endotherm	Aves	Phylloscopus bonelli	0.94	2.03435	-2	-1.01985	1.0521	NA
internal	endotherm	Aves	Phylloscopus borealis	1.04	2.26323	NA	NA	1.07894	NA
internal	endotherm	Aves	Phylloscopus chloronotus	0.75	2.00022	NA	NA	1.05573	NA
internal	endotherm	Aves	Phylloscopus fuscatus	0.94	2.01907	-1.11	-0.129848	1.06335	NA
internal	endotherm	Aves	Phylloscopus maculipennis	0.71	1.9073	-0.68	0.48775	NA	NA
internal	endotherm	Aves	Phylloscopus occipitalis	0.95	2.06145	-1.05	-0.0780045	1.04166	NA
internal	endotherm	Aves	Phylloscopus pulcher	0.83	2.03627	-2	-0.930127	1.04166	NA
internal	endotherm	Aves	Phylloscopus reguloides	0.88	2.04626	-1.4	-0.37091	1.05727	NA
internal	endotherm	Aves	Phylloscopus trochiloides	0.91	2.2188	-2	-0.995379	1.06032	NA
internal	endotherm	Aves	Phylloscopus tytleri	0.84	1.91666	NA	NA	1.05727	NA
internal	endotherm	Aves	Seicercus burkii	0.86	2.21072	-1.52	-0.474597	NA	NA
internal	endotherm	Aves	Seicercus whistleri	0.89	2.26319	NA	NA	NA	NA
internal	endotherm	Aves	Bubalornis niger	1.88	1.94443	-0.22	-0.00655227	1.03847	NA
internal	endotherm	Aves	Euplectes afer	1.16	2.09916	-0.48	0.320711	1.03606	1.19
internal	endotherm	Aves	Euplectes orix	1.36	2.17621	-0.27	0.367582	1.03526	1.19
internal	endotherm	Aves	Philetairus socius	1.44	2.01502	-1	-0.427669	1.04325	1.48
internal	endotherm	Aves	Plocepasser mahali	1.62	1.97373	-0.51	-0.0844852	1.01715	1.31
internal	endotherm	Aves	Ploceus intermedius	1.31	1.95002	-0.86	-0.181636	1.0263	NA
internal	endotherm	Aves	Ploceus ocularis	1.41	1.80781	-1.55	-0.9532	1.02794	NA
internal	endotherm	Aves	Ploceus xanthops	1.61	1.88446	-0.98	-0.546329	1.0205	NA
internal	endotherm	Aves	Ploceus xanthopterus	1.35	1.91529	-0.79	-0.144262	1.02712	NA
internal	endotherm	Aves	Quelea quelea	1.27	1.97864	-0.52	0.19099	1.02547	1.25
internal	endotherm	Aves	Sporopipes squamifrons	1.08	1.83923	-1.08	-0.214038	1.04797	1.38
internal	endotherm	Aves	Cinnyricinclus leucogaster	1.64	1.88986	-0.71	-0.300798	1.02876	NA
internal	endotherm	Aves	Parisoma subcaeruleum	1.14	1.75389	-1.8	-0.982977	NA	1.26
internal	endotherm	Aves	Chlorophanes spiza	1.27	2.34224	-0.73	-0.0190102	1.01715	NA
internal	endotherm	Aves	Loxigilla noctis	1.23	2.06356	-0.19	0.553616	NA	NA
internal	endotherm	Aves	Thraupis bonariensis	1.56	1.98502	-0.13	0.344453	NA	1.27
internal	endotherm	Aves	Thraupis sayaca	1.51	2.16521	-0.17	0.345236	NA	NA
internal	endotherm	Aves	Cistothorus palustris	1.03	1.89465	-0.7	0.206744	1.06449	NA
internal	endotherm	Aves	Catharus ustulatus	1.48	1.90703	-0.42	0.119705	1.04404	1.49
internal	endotherm	Aves	Turdus amaurochalinus	1.76	1.93339	-0.57	-0.258675	1.03364	NA
internal	endotherm	Aves	Turdus chiguanco	1.98	1.90135	-0.62	-0.488117	NA	1.44
internal	endotherm	Aves	Turdus nigriceps	1.72	1.91824	-0.7	-0.356049	1.03364	1.35
internal	endotherm	Aves	Turdus philomelos	1.83	1.93069	0.17	0.42423	1.04953	1.09
internal	endotherm	Aves	Turdus rufiventris	1.84	1.92583	-0.08	0.166073	1.03687	NA
internal	endotherm	Aves	Vidua regia	1.16	1.77386	-1.1	-0.299289	1.04166	NA
internal	endotherm	Aves	Zosterops lateralis	1.09	1.8433	-0.68	0.177806	1.03606	NA
internal	endotherm	Aves	Agapornis roseicollis	1.73	1.89042	NA	NA	1.06486	1.31
internal	endotherm	Aves	Meleagris gallopavo	3.76	1.87448	1.45	0.130039	1.14697	1.31
internal	endotherm	Aves	Melopsittacus undulatus	1.46	1.79456	-0.57	-0.0139823	1.06486	1.02
internal	endotherm	Aves	Myiopsitta monachus	2.06	1.89042	NA	NA	1.07967	NA
internal	endotherm	Aves	Numida meleagris	3.13	1.8893	0.58	-0.226106	1.11797	1.23
internal	endotherm	Aves	Nymphicus hollandicus	1.98	1.77743	-1.16	-1.02812	1.05727	1.45
internal	endotherm	Aves	Struthio camelus	5.05	1.84255	2.06	-0.31214	1.11685	2.16
internal	endotherm	Aves	Charadrius semipalmatus	1.67	1.75587	-1	-0.615267	1.04624	NA
internal	endotherm	Aves	Pluvialis dominica	2.18	1.82737	-1.1	-1.13125	1.04844	NA
internal	endotherm	Aves	Jacana jacana	2.03	1.95904	1.23	1.3211	1.04953	NA
internal	endotherm	Aves	Scolopax minor	2.29	1.9987	-0.06	-0.180966	1.04953	NA
internal	endotherm	Aves	Gallinago gallinago	2.05	1.83569	1.19	1.26479	1.04953	NA
internal	endotherm	Aves	Limnodromus griseus	2.04	1.79796	-0.72	-0.637055	1.04953	NA
internal	endotherm	Aves	Tringa flavipes	1.91	1.82217	-0.6	-0.411022	1.04953	NA
internal	endotherm	Aves	Micropalama himantopus	1.72	1.78319	-0.62	-0.276049	1.04953	NA
internal	endotherm	Aves	Philomachus pugnax	2.23	2.1245	0.66	0.587973	1.04953	NA
internal	endotherm	Aves	Calidris pusilla	1.44	1.79588	-0.31	0.262331	1.04953	NA
internal	endotherm	Aves	Calidris fuscicollis	1.65	1.83759	-0.6	-0.198954	1.04953	NA
internal	endotherm	Aves	Calidris minutilla	1.36	1.81023	-1.42	-0.782418	1.04953	NA
internal	endotherm	Aves	Calidris melanotos	1.91	1.85974	-0.13	0.0589785	1.04953	NA
internal	endotherm	Aves	Calidris alpina	1.74	1.83442	-0.67	-0.342362	1.04953	1.28
internal	endotherm	Aves	Acrocephalus arundinaceus	1.48	1.95439	-0.34	0.199705	1.05264	NA
internal	endotherm	Aves	Acrocephalus schoenobaenus	1.08	1.96525	-0.77	0.0959619	1.07233	NA
internal	endotherm	Aves	Acrocephalus scirpaceus	1.09	2.03218	-0.82	0.0378055	1.04797	NA
internal	endotherm	Aves	Aegithalos caudatus	0.92	1.84844	-1.52	-0.523535	1.13303	NA
internal	endotherm	Aves	Agelaius phoeniceus	1.72	2.16047	-0.27	0.0739506	1.03847	1.3
internal	endotherm	Aves	Amytornis striatus	1.29	1.9144	-0.4	0.294677	1.02465	NA
internal	endotherm	Aves	Anthus pratensis	1.26	1.85309	-0.5	0.219146	1.06146	NA
internal	endotherm	Aves	Anthus trivialis	1.37	1.93982	-0.63	-0.00057446	1.05941	NA
internal	endotherm	Aves	Calcarius lapponicus	1.44	2.1066	-0.27	0.302331	1.06486	NA
internal	endotherm	Aves	Carduelis carduelis	1.24	2.12261	-0.87	-0.134541	1.06335	NA
internal	endotherm	Aves	Carduelis chloris	1.44	2.27367	-0.69	-0.117669	1.06335	NA
internal	endotherm	Aves	Carduelis flammea	1.08	2.28928	-0.41	0.455962	1.06335	NA
internal	endotherm	Aves	Carduelis tristis	1.11	2.29314	-0.64	0.201493	1.06335	1.32
internal	endotherm	Aves	Catharus fuscescens	1.5	1.90509	-0.51	0.013392	1.04953	1.34
internal	endotherm	Aves	Cinclus cinclus	1.79	1.63639	-1.1	-0.813144	1.05757	NA
internal	endotherm	Aves	Contopus virens	1.14	1.66792	-1.05	-0.232977	1.03364	1.15
internal	endotherm	Aves	Corapipo altera	1.04	1.65254	-1.39	-0.491412	NA	NA
internal	endotherm	Aves	Cyanistes caeruleus	1.07	2.03985	-0.48	0.394118	1.10785	NA
internal	endotherm	Aves	Delichon urbicum	1.22	1.99467	-0.7	0.051772	1.04953	NA
internal	endotherm	Aves	Dolichonyx oryzivorus	1.5	2.14839	-0.41	0.113392	1.06652	1.32
internal	endotherm	Aves	Dumetella carolinensis	1.55	1.8304	-0.66	-0.17739	1.04758	1.32
internal	endotherm	Aves	Emberiza citrinella	1.47	2.11474	-0.29	0.257861	1.04797	NA
internal	endotherm	Aves	Emberiza schoeniclus	1.27	2.45309	-0.28	0.43099	1.05727	NA
internal	endotherm	Aves	Empidonax alnorum	1.12	1.70278	-0.92	-0.0866638	1.04166	1.22
internal	endotherm	Aves	Empidonax minimus	1.01	1.71483	-0.72	0.203057	1.04953	1.2
internal	endotherm	Aves	Erithacus rubecula	1.25	2.13555	-0.64	0.0873027	1.06742	1.82
internal	endotherm	Aves	Ficedula albicollis	1.1	2.00497	-1.4	-0.550351	1.07967	NA
internal	endotherm	Aves	Ficedula hypoleuca	1.14	2.00303	-1.4	-0.582977	1.07748	NA
internal	endotherm	Aves	Fringilla coelebs	1.35	2.40038	-0.36	0.285738	1.05727	1.12
internal	endotherm	Aves	Fringilla montifringilla	1.36	2.32838	-0.58	0.057582	1.07821	NA
internal	endotherm	Aves	Geothlypis trichas	0.98	2.22461	-0.68	0.267526	1.04946	1.44
internal	endotherm	Aves	Hippolais icterina	1.19	1.89581	-1.39	-0.613759	1.05727	1.29
internal	endotherm	Aves	Hirundo rustica	1.25	1.94389	-0.26	0.467303	1.05719	1.31
internal	endotherm	Aves	Hylocichla mustelina	1.7	1.91281	-0.43	-0.0697366	1.04166	1.38
internal	endotherm	Aves	Icterus galbula	1.52	2.03933	-0.16	0.347079	1.05727	1.23
internal	endotherm	Aves	Locustella fluviatilis	1.26	1.69836	-0.66	0.0591462	1.06787	NA
internal	endotherm	Aves	Luscinia svecica	1.23	2.32385	-0.62	0.123616	1.07967	NA
internal	endotherm	Aves	Malurus amabilis	0.94	1.95444	-0.68	0.300152	1.03364	NA
internal	endotherm	Aves	Malurus coronatus	1.05	1.93085	-1.3	-0.409569	1.02465	NA
internal	endotherm	Aves	Malurus cyaneus	1.02	1.90859	-0.32	0.594901	1.03847	NA
internal	endotherm	Aves	Malurus elegans	0.98	1.95727	-0.34	0.607526	1.02465	NA
internal	endotherm	Aves	Malurus lamberti	0.91	1.93842	-0.6	0.404621	1.04166	NA
internal	endotherm	Aves	Malurus leucopterus	0.87	1.94384	-0.48	0.557247	1.04166	NA
internal	endotherm	Aves	Malurus melanocephalus	0.9	1.9424	-0.31	0.702778	1.04166	NA
internal	endotherm	Aves	Malurus splendens	0.97	1.93217	-0.32	0.635683	1.03364	NA
internal	endotherm	Aves	Manacus candei	1.3	1.64777	-1.4	-0.713479	1.01715	NA
internal	endotherm	Aves	Manacus vitellinus	1.26	1.67117	-0.85	-0.130854	1.01715	NA
internal	endotherm	Aves	Melospiza georgiana	1.22	2.3761	-0.16	0.591772	1.05535	1.49
internal	endotherm	Aves	Melospiza melodia	1.34	2.34667	-0.42	0.233895	1.04875	1.43
internal	endotherm	Aves	Mionectes oleagineus	1.05	1.67376	-1.45	-0.559569	1.03364	1.13
internal	endotherm	Aves	Mniotilta varia	1.03	2.22474	-1.1	-0.193256	1.06305	1.29
internal	endotherm	Aves	Motacilla alba	1.38	1.9645	0.04	0.661269	1.06861	NA
internal	endotherm	Aves	Muscicapa striata	1.23	2.27142	-1.15	-0.406384	1.04166	1.46
internal	endotherm	Aves	Myiarchus crinitus	1.52	1.72378	-0.41	0.0970791	1.06486	1.32
internal	endotherm	Aves	Oenanthe oenanthe	1.38	2.26764	-0.15	0.471269	1.07233	NA
internal	endotherm	Aves	Parus major	1.26	2.00561	-0.89	-0.170854	1.11596	1.51
internal	endotherm	Aves	Passer domesticus	1.44	1.97768	-0.38	0.192331	1.05496	1.25
internal	endotherm	Aves	Passer hispaniolensis	1.44	1.99991	-0.1	0.472331	1.06335	NA
internal	endotherm	Aves	Passer montanus	1.34	1.97382	-0.51	0.143895	1.06486	1.09
internal	endotherm	Aves	Passerculus sandwichensis	1.3	2.37372	-0.31	0.376521	1.05373	1.26
internal	endotherm	Aves	Passerina cyanea	1.17	2.45002	-0.25	0.542554	1.04166	1.3
internal	endotherm	Aves	Periparus ater	0.97	1.9729	-0.89	0.0656826	1.07528	NA
internal	endotherm	Aves	Petrochelidon pyrrhonota	1.35	1.90053	-0.42	0.225738	1.05342	NA
internal	endotherm	Aves	Pheucticus ludovicianus	1.65	2.21924	-0.35	0.0510456	1.04875	1.33
internal	endotherm	Aves	Phoenicurus ochruros	1.21	2.2571	-0.82	-0.0600716	1.06335	NA
internal	endotherm	Aves	Phoenicurus phoenicurus	1.16	2.21408	-1	-0.199289	1.08228	NA
internal	endotherm	Aves	Phylloscopus collybita	0.93	2.06781	-0.72	0.268308	1.07233	1.47
internal	endotherm	Aves	Phylloscopus sibilatrix	1	2.01795	-0.8	0.131213	1.07821	NA
internal	endotherm	Aves	Phylloscopus trochilus	0.95	1.97364	-0.75	0.221995	1.08301	1.32
internal	endotherm	Aves	Piranga olivacea	1.46	2.19515	-0.29	0.266018	1.04953	1.27
internal	endotherm	Aves	Plectrophenax nivalis	1.63	2.16271	0	0.417358	1.06831	NA
internal	endotherm	Aves	Ploceus cucullatus	1.56	1.94101	-0.44	0.0344534	1.0263	NA
internal	endotherm	Aves	Ploceus velatus	1.49	1.92645	-0.65	-0.118452	1.02794	NA
internal	endotherm	Aves	Poecile atricapillus	1.05	1.8341	-0.57	0.320431	1.09329	NA
internal	endotherm	Aves	Poecile montanus	1.05	1.95918	-0.96	-0.0695688	1.10098	NA
internal	endotherm	Aves	Poephila acuticauda	1.15	1.85745	-1.41	-0.601133	1.06335	NA
internal	endotherm	Aves	Prunella collaris	1.6	2.0743	0.48	0.921828	1.04166	NA
internal	endotherm	Aves	Prunella modularis	1.31	1.99216	-0.16	0.518364	1.06335	1.47
internal	endotherm	Aves	Pycnonotus barbatus	1.54	1.92262	-0.22	0.270766	1.02547	NA
internal	endotherm	Aves	Riparia riparia	1.13	1.95274	-0.62	0.20518	1.05711	1.45
internal	endotherm	Aves	Saxicola rubetra	1.25	2.21349	-0.92	-0.192697	1.07233	NA
internal	endotherm	Aves	Sayornis phoebe	1.28	1.6816	-1.47	-0.767167	1.0629	1.45
internal	endotherm	Aves	Seiurus aurocapilla	1.28	2.27356	-0.7	0.00283339	1.05727	1.36
internal	endotherm	Aves	Seiurus noveboracensis	1.33	2.22614	-1.52	-0.857949	1.05727	1.32
internal	endotherm	Aves	Serinus canaria	1.32	2.32127	-0.64	0.0302077	1.04656	1.48
internal	endotherm	Aves	Serinus serinus	1.07	2.39501	-0.82	0.0541184	1.04325	NA
internal	endotherm	Aves	Setophaga aestiva	1	2.43417	-0.73	0.201213	1.05581	NA
internal	endotherm	Aves	Setophaga cerulea	0.96	2.3931	-1	-0.0361609	1.04953	NA
internal	endotherm	Aves	Setophaga fusca	0.99	2.43675	-1.4	-0.46063	1.04953	NA
internal	endotherm	Aves	Setophaga pensylvanica	0.97	2.38609	-1.1	-0.144317	1.04953	NA
internal	endotherm	Aves	Setophaga pinus	1.03	2.38931	-1	-0.0932559	1.04953	NA
internal	endotherm	Aves	Setophaga ruticilla	0.92	2.39372	-0.55	0.446465	1.04953	1.31
internal	endotherm	Aves	Setophaga virens	0.94	2.43078	-0.96	0.0201519	1.04953	NA
internal	endotherm	Aves	Sialia sialis	1.46	2.09642	-0.58	-0.0239823	1.05588	1.28
internal	endotherm	Aves	Spizella passerina	1.09	2.44691	-0.75	0.107806	1.04953	1.29
internal	endotherm	Aves	Spizella pusilla	1.1	2.42949	-0.8	0.0496491	1.04953	1.28
internal	endotherm	Aves	Stipiturus malachurus	0.86	1.87754	-1.34	-0.294597	1.03364	NA
internal	endotherm	Aves	Sturnus vulgaris	1.89	1.91291	-0.35	-0.144709	1.06486	1.3
internal	endotherm	Aves	Sylvia atricapilla	1.26	1.8884	-0.1	0.619146	1.05727	1.09
internal	endotherm	Aves	Sylvia borin	1.29	1.88666	-0.97	-0.275323	1.05727	NA
internal	endotherm	Aves	Sylvia communis	1.19	1.91745	-0.36	0.416241	1.05727	1.3
internal	endotherm	Aves	Sylvia curruca	1.08	1.93967	-0.36	0.505962	1.06108	NA
internal	endotherm	Aves	Tachycineta bicolor	1.32	2.38263	-0.19	0.480208	1.06486	1.35
internal	endotherm	Aves	Taeniopygia guttata	1.08	1.8202	-1.3	-0.434038	1.05727	1.25
internal	endotherm	Aves	Troglodytes aedon	1.04	1.88576	-1.07	-0.171412	1.08402	1.27
internal	endotherm	Aves	Troglodytes troglodytes	0.97	1.93263	-0.92	0.0356826	1.07314	1.3
internal	endotherm	Aves	Turdus iliacus	1.79	1.91772	-0.12	0.166856	1.06772	NA
internal	endotherm	Aves	Turdus merula	2.01	1.91036	0.09	0.197414	1.04953	1.25
internal	endotherm	Aves	Turdus migratorius	1.9	1.94571	-0.11	0.0871349	1.04055	1.37
internal	endotherm	Aves	Turdus pilaris	2.03	1.93049	0.48	0.571101	1.06958	NA
internal	endotherm	Aves	Vermivora chrysoptera	0.94	2.30867	-0.92	0.0601519	1.05727	NA
internal	endotherm	Aves	Vireo flavifrons	1.25	1.84123	-0.85	-0.122697	1.04953	NA
internal	endotherm	Aves	Vireo gilvus	1.12	1.88655	-1.05	-0.216664	1.04277	1.31
internal	endotherm	Aves	Vireo olivaceus	1.22	1.93566	-0.39	0.361772	1.04483	1.24
internal	endotherm	Aves	Pyrrhula pyrrhula	1.41	1.66736	-1.28	-0.6832	1.05727	NA
internal	endotherm	Aves	Dromaius novaehollandiae	4.53	1.81291	2.1	0.151994	1.12785	1.55
internal	endotherm	Mammalia	Eulemur fulvus	3.38	1.89708	0.89	-0.04545	1.00412	3.09
internal	endotherm	Mammalia	Varecia variegata	3.59	2.02036	0.42	-0.662415	1.02808	NA
internal	endotherm	Mammalia	Mustela eversmannii	3.31	1.89542	0.49	-0.396462	NA	NA
internal	endotherm	Mammalia	Orcinus orca	6.87	1.87181	4.01	0.63213	1.00184	NA
internal	endotherm	Mammalia	Balaenoptera acutorostrata	7.08	1.75358	3.94	0.415165	1.00184	NA
internal	endotherm	Mammalia	Balaenoptera edeni	7.26	1.74842	4.3	0.649195	1.00184	NA
internal	endotherm	Mammalia	Berardius bairdii	7.06	1.71265	4	0.489162	1.00184	NA
internal	endotherm	Mammalia	Delphinus delphis	4.92	1.84874	3.21	1.19681	1.00184	NA
internal	endotherm	Mammalia	Globicephala macrorhynchus	6.56	1.86994	4.16	0.999078	1.00184	NA
internal	endotherm	Mammalia	Globicephala melas	6.29	1.82607	3.7	0.728034	1.00184	NA
internal	endotherm	Mammalia	Grampus griseus	5.7	1.87157	4.1	1.54094	1.00184	NA
internal	endotherm	Mammalia	Kogia breviceps	5.66	1.70329	4.02	1.48893	1.00184	NA
internal	endotherm	Mammalia	Lagenorhynchus obliquidens	5.3	1.84048	3.05	0.770869	1.00184	NA
internal	endotherm	Mammalia	Megaptera novaeangliae	7.5	1.72016	3.09	-0.728765	1.00184	NA
internal	endotherm	Mammalia	Neophocaena phocaenoides	4.86	1.79741	3.25	1.2788	1.00184	NA
internal	endotherm	Mammalia	Phocoena phocoena	4.76	1.86806	3.37	1.46878	1.00184	NA
internal	endotherm	Mammalia	Phocoena spinipinnis	4.79	1.81981	2.69	0.767784	1.00115	NA
internal	endotherm	Mammalia	Phocoenoides dalli	5.16	1.78161	2.58	0.398846	1.00184	NA
internal	endotherm	Mammalia	Tursiops truncatus	5.39	1.86153	3.09	0.747884	1.00184	3.03
internal	endotherm	Mammalia	Mirounga leonina	6.55	1.86747	NA	NA	1.00184	NA
internal	endotherm	Mammalia	Halichoerus grypus	5.4	1.72428	2.2	-0.149114	1.00184	NA
internal	endotherm	Mammalia	Callorhinus ursinus	4.46	1.7332	1.8	0.108729	1.00866	NA
internal	endotherm	Mammalia	Pteropus alecto	2.8	1.8169	0.41	-0.119546	1.00298	NA
internal	endotherm	Mammalia	Pteropus poliocephalus	2.85	1.77887	0.83	0.265462	1.00184	2.32
internal	endotherm	Mammalia	Pteropus scapulatus	2.58	2.0162	0.42	0.044417	1.00184	NA
internal	endotherm	Mammalia	Antrozous pallidus	1.34	1.7679	-0.77	-0.277789	1.02178	2.67
internal	endotherm	Mammalia	Chalinolobus gouldii	1.16	1.76343	-2	-1.38182	1.01443	2.29
internal	endotherm	Mammalia	Myotis lucifugus	0.88	1.70757	-1.3	-0.485866	1.00184	2.26
internal	endotherm	Mammalia	Nyctophilus geoffroyi	0.9	1.72428	-1.52	-0.719862	NA	NA
internal	endotherm	Mammalia	Nyctophilus timoriensis	1.13	1.716	-1.52	-0.880824	1.02418	NA
internal	endotherm	Mammalia	Pipistrellus subflavus	0.75	1.93531	-1.52	-0.614887	1.02331	2.61
internal	endotherm	Mammalia	Plecotus rafinesquii	0.96	1.69897	-0.42	0.338148	NA	NA
internal	endotherm	Mammalia	Equus grevyi	5.61	1.69897	3.06	0.563921	1.00184	NA
internal	endotherm	Mammalia	Miniopterus schreibersii	1.05	1.81291	-1.1	-0.404837	1.00167	1.93
internal	endotherm	Mammalia	Martes foina	3.22	1.84696	0.56	-0.263477	1.06131	NA
internal	endotherm	Mammalia	Antechinus stuartii	1.44	2.43313	-0.46	-0.0377724	1.11989	NA
internal	endotherm	Mammalia	Bettongia penicillata	2.94	2.21085	0.22	-0.407523	1.00184	NA
internal	endotherm	Mammalia	Dasyuroides byrnei	2.03	2.4062	0.14	0.149326	1.09569	NA
internal	endotherm	Mammalia	Isoodon macrourus	3.19	2.23325	0.37	-0.432482	1.05257	4.67
internal	endotherm	Mammalia	Isoodon obesulus	2.89	2.22272	0.23	-0.362531	1.03344	4.62
internal	endotherm	Mammalia	Lasiorhinus latifrons	4.41	1.90037	1.21	-0.446279	1.00184	4.05
internal	endotherm	Mammalia	Macropus agilis	4.14	2.05385	1.41	-0.0573237	1.00201	NA
internal	endotherm	Mammalia	Macropus giganteus	4.52	2.07518	1.62	-0.113261	1.00184	3.91
internal	endotherm	Mammalia	Macropus rufus	4.59	2.09307	1.58	-0.202249	1.00184	3.13
internal	endotherm	Mammalia	Monodelphis domestica	1.97	2.32613	-0.24	-0.188684	1.14082	NA
internal	endotherm	Mammalia	Perameles nasuta	2.93	2.3006	0.6	-0.0205248	1.03488	4.25
internal	endotherm	Mammalia	Petaurus breviceps	2.08	2.02979	-0.7	-0.725666	1.02221	NA
internal	endotherm	Mammalia	Phascolarctos cinereus	3.81	1.91913	1.18	-0.0563786	1.00201	3.69
internal	endotherm	Mammalia	Potorous tridactylus	3.11	2.21958	0.64	-0.106495	1.00184	2.51
internal	endotherm	Mammalia	Pseudocheirus peregrinus	2.95	2.05231	0.73	0.0954785	1.02238	NA
internal	endotherm	Mammalia	Sarcophilus harrisii	3.91	2.33925	0.72	-0.586362	1.04356	2.99
internal	endotherm	Mammalia	Sminthopsis crassicaudata	1.19	2.43297	-0.86	-0.262814	1.11713	3.49
internal	endotherm	Mammalia	Tarsipes rostratus	0.98	2.55178	-0.44	0.304151	1.04434	NA
internal	endotherm	Mammalia	Trichosurus vulpecula	3.42	1.97391	0.6	-0.363443	1.00218	3
internal	endotherm	Mammalia	Vombatus ursinus	4.41	1.97128	1.27	-0.386279	1.00184	3.99
internal	endotherm	Mammalia	Wallabia bicolor	4.18	2.03941	1.17	-0.325317	1.00253	NA
internal	endotherm	Mammalia	Abeomelomys sevia	1.75	2.24105	-0.07	0.135279	1.00184	NA
internal	endotherm	Mammalia	Anisomys imitator	2.71	2.17898	0.62	0.153439	NA	NA
internal	endotherm	Mammalia	Chiruromys vates	1.66	2.21827	0.24	0.508264	1.00304	NA
internal	endotherm	Mammalia	Conilurus penicillatus	2.2	2.11327	0.64	0.530354	1.02418	NA
internal	endotherm	Mammalia	Hydromys chrysogaster	2.8	2.06819	1.07	0.540454	1.0588	NA
internal	endotherm	Mammalia	Hyomys goliath	2.94	2.11959	0.57	-0.0575232	1.00184	NA
internal	endotherm	Mammalia	Leggadina forresti	1.34	2.08565	-0.26	0.232211	1.05567	NA
internal	endotherm	Mammalia	Leggadina lakedownensis	1.24	2.09934	-0.3	0.262194	1.04543	NA
internal	endotherm	Mammalia	Leporillus conditor	2.52	2.02857	0.6	0.266407	1.03652	NA
internal	endotherm	Mammalia	Lorentzimys nouhuysi	1.16	2.14983	-0.45	0.168181	1.04021	NA
internal	endotherm	Mammalia	Mallomys rothschildi	3.06	2.19838	1.16	0.448497	1.0023	NA
internal	endotherm	Mammalia	Mammelomys lanosus	2.03	2.15503	0.48	0.489326	1.03248	NA
internal	endotherm	Mammalia	Mammelomys rattoides	2.25	2.13672	0.2	0.0553622	1.01632	NA
internal	endotherm	Mammalia	Mastacomys fuscus	2.12	2.05956	0.57	0.516341	1.01321	NA
internal	endotherm	Mammalia	Melomys rufescens	1.78	2.08099	0.13	0.314284	1.02695	NA
internal	endotherm	Mammalia	Mesembriomys macrurus	2.43	2.07445	0.92	0.649392	1.02418	NA
internal	endotherm	Mammalia	Notomys alexis	1.53	2.04766	-1.3	-0.940757	1.06479	NA
internal	endotherm	Mammalia	Notomys cervinus	1.54	2.04376	-0.7	-0.347756	1.04376	NA
internal	endotherm	Mammalia	Notomys fuscus	1.57	2.01072	-1.17	-0.838751	1.046	NA
internal	endotherm	Mammalia	Paramelomys levipes	1.92	2.08386	0.51	0.596307	1.01349	NA
internal	endotherm	Mammalia	Paramelomys platyops	1.94	2.02449	0.22	0.292311	1.0232	NA
internal	endotherm	Mammalia	Paramelomys rubex	1.75	2.06483	0.27	0.475279	1.02418	NA
internal	endotherm	Mammalia	Pogonomys loriae	1.98	2.0693	0.54	0.584317	1.03339	NA
internal	endotherm	Mammalia	Pogonomys macrourus	1.7	2.06558	0.39	0.630271	1.03716	NA
internal	endotherm	Mammalia	Pogonomys sylvestris	1.62	2.06296	0.2	0.496257	1.03275	NA
internal	endotherm	Mammalia	Pseudohydromys ellermani	1.33	2.06333	-0.27	0.229209	NA	NA
internal	endotherm	Mammalia	Pseudomys albocinereus	1.47	2.07882	-0.3	0.101233	1.06539	NA
internal	endotherm	Mammalia	Pseudomys apodemoides	1.34	2.06819	-0.85	-0.357789	1.08123	NA
internal	endotherm	Mammalia	Pseudomys australis	1.77	2.08707	0.35	0.541282	1.04646	NA
internal	endotherm	Mammalia	Pseudomys desertor	1.49	2.06446	-0.25	0.137236	1.04543	NA
internal	endotherm	Mammalia	Pseudomys fieldi	1.64	2.04415	-0.22	0.0622608	1.05557	NA
internal	endotherm	Mammalia	Pseudomys fumeus	1.84	2.10585	0.39	0.532294	1.05567	NA
internal	endotherm	Mammalia	Pseudomys gracilicaudatus	1.89	2.13258	0.04	0.147302	1.04402	NA
internal	endotherm	Mammalia	Pseudomys hermannsburgensis	1.09	2.08027	-0.79	-0.122831	1.02824	NA
internal	endotherm	Mammalia	Pseudomys higginsi	1.8	2.06333	0	0.170287	1.04053	NA
internal	endotherm	Mammalia	Pseudomys nanus	1.72	2.07188	0.27	0.496274	1.04543	NA
internal	endotherm	Mammalia	Pseudomys novaehollandiae	1.24	2.01072	-1.15	-0.587806	1.07041	NA
internal	endotherm	Mammalia	Pseudomys oralis	1.9	2.08778	0.45	0.550304	1.04646	NA
internal	endotherm	Mammalia	Pseudomys shortridgei	1.85	1.97359	-0.46	-0.324704	1.04543	NA
internal	endotherm	Mammalia	Uromys caudimaculatus	2.8	1.99564	0.86	0.330454	1.0156	NA
internal	endotherm	Mammalia	Xenuromys barbatus	2.99	2.19117	1.11	0.447485	1.01892	NA
internal	endotherm	Mammalia	Xeromys myoides	1.63	2.03181	-0.3	-0.0107409	1.02418	NA
internal	endotherm	Mammalia	Zyzomys argurus	1.61	2.17173	-0.36	-0.0567442	1.03906	NA
internal	endotherm	Mammalia	Zyzomys woodwardi	2.05	2.13354	0.24	0.235329	1.02916	NA
internal	endotherm	Mammalia	Antechinus swainsonii	1.75	2.41497	-0.44	-0.234721	1.14141	NA
internal	endotherm	Mammalia	Ornithorhynchus anatinus	3.13	2.04922	1.23	0.469508	1.02418	3.06
internal	endotherm	Mammalia	Aepyceros melampus	4.72	1.66417	1.46	-0.413227	1.00161	4.69
internal	endotherm	Mammalia	Alcelaphus buselaphus	5.21	1.68485	2.03	-0.186146	1.00161	NA
internal	endotherm	Mammalia	Antilope cervicapra	4.57	1.7965	1.41	-0.358252	1.00435	NA
internal	endotherm	Mammalia	Bison bison	5.8	1.81921	2.72	0.0909522	1.00161	4.9
internal	endotherm	Mammalia	Bos frontalis	5.9	1.83187	2.56	-0.139031	1.00629	NA
internal	endotherm	Mammalia	Bos mutus	5.81	1.87812	2.48	-0.156046	1.00184	NA
internal	endotherm	Mammalia	Bos taurus	5.88	1.85431	2.83	0.144965	1.00184	3.15
internal	endotherm	Mammalia	Bubalus bubalis	5.92	1.84105	2.81	0.0969721	1.01175	NA
internal	endotherm	Mammalia	Capra falconeri	4.68	1.79727	1.32	-0.525234	1.02123	3.23
internal	endotherm	Mammalia	Capra hircus	4.73	1.77371	2.2	0.319774	1.01259	3.24
internal	endotherm	Mammalia	Connochaetes taurinus	5.28	1.67025	2.49	0.224866	1.00161	NA
internal	endotherm	Mammalia	Gazella cuvieri	4.36	1.84763	1.6	-0.0212872	1.00708	NA
internal	endotherm	Mammalia	Gazella dama	4.77	1.79169	1.63	-0.278219	NA	NA
internal	endotherm	Mammalia	Gazella dorcas	4.17	1.7925	1.5	0.0116813	1.00184	NA
internal	endotherm	Mammalia	Gazella subgutturosa	4.4	1.82563	0.92	-0.729281	1.00866	NA
internal	endotherm	Mammalia	Camelus bactrianus	5.91	1.63246	1.98	-0.72603	1.00184	2.41
internal	endotherm	Mammalia	Camelus dromedarius	5.69	1.68664	2.09	-0.462066	1.00161	2.62
internal	endotherm	Mammalia	Lama glama	5.12	1.69434	1.68	-0.473161	1.00184	3.25
internal	endotherm	Mammalia	Axis axis	4.83	1.82086	1.13	-0.820209	1.0023	NA
internal	endotherm	Mammalia	Capreolus capreolus	4.35	1.91328	1.65	0.0357112	1.01953	NA
internal	endotherm	Mammalia	Cervus elaphus	5.51	1.75587	1.85	-0.576096	1.00184	NA
internal	endotherm	Mammalia	Cervus timorensis	4.88	1.80449	1.44	-0.545201	NA	NA
internal	endotherm	Mammalia	Cervus unicolor	5.3	1.79005	1.89	-0.389131	1.00184	NA
internal	endotherm	Mammalia	Dama dama	4.78	1.82737	1.6	-0.315217	1.00184	NA
internal	endotherm	Mammalia	Sus scrofa	4.98	1.67486	2.11	0.0548159	1.08586	NA
internal	endotherm	Mammalia	Tayassu tajacu	4.35	1.60206	1.68	0.0657112	NA	NA
internal	endotherm	Mammalia	Tragulus javanicus	3.28	1.62236	0.21	-0.655467	1.00161	NA
internal	endotherm	Mammalia	Canis familiaris	4.33	1.78817	1.44	-0.160292	1.10356	2.8
internal	endotherm	Mammalia	Canis latrans	4.08	1.74104	1.19	-0.235334	1.0974	2.82
internal	endotherm	Mammalia	Canis lupus	4.5	1.78958	1.44	-0.279264	1.08466	2.81
internal	endotherm	Mammalia	Canis rufus	4.37	1.78111	1.51	-0.118286	1.11254	3.04
internal	endotherm	Mammalia	Lycaon pictus	4.34	1.77798	1.58	-0.0272905	1.135	2.73
internal	endotherm	Mammalia	Vulpes lagopus	3.56	1.81518	0.61	-0.45142	1.13647	NA
internal	endotherm	Mammalia	Vulpes vulpes	3.68	1.80618	0.95	-0.1954	1.07858	2.85
internal	endotherm	Mammalia	Acinonyx jubatus	4.69	1.80686	1.04	-0.812232	1.04873	2.56
internal	endotherm	Mammalia	Felis catus	3.57	1.77342	0.56	-0.508418	1.0595	2.86
internal	endotherm	Mammalia	Felis nigripes	3.13	1.70302	0.33	-0.430492	1.02079	NA
internal	endotherm	Mammalia	Leopardus tigrinus	3.35	1.75052	0.67	-0.244455	1.01315	NA
internal	endotherm	Mammalia	Lynx rufus	3.95	1.73632	0.71	-0.624355	1.038	NA
internal	endotherm	Mammalia	Panthera tigris	5.21	1.71103	1.39	-0.826146	1.03673	2.71
internal	endotherm	Mammalia	Crocuta crocuta	4.8	1.60477	0.99	-0.939214	1.0232	NA
internal	endotherm	Mammalia	Mustela putorius	2.96	1.86767	0.52	-0.12152	1.13974	2.81
internal	endotherm	Mammalia	Mustela vison	3.38	1.63347	0.73	-0.20545	1.04875	NA
internal	endotherm	Mammalia	Nasua nasua	3.58	1.89398	0.71	-0.365417	1.06071	NA
internal	endotherm	Mammalia	Ailuropoda melanoleuca	5.07	1.67213	2.49	0.371831	1.01494	NA
internal	endotherm	Mammalia	Ursus arctos	5.29	1.84725	2.19	-0.0821326	1.0297	2.75
internal	endotherm	Mammalia	Ursus thibetanus	4.95	1.84448	1.82	-0.214189	1.01505	NA
internal	endotherm	Mammalia	Suncus murinus	1.66	2.08529	-0.82	-0.551736	1.04698	NA
internal	endotherm	Mammalia	Lepus europaeus	3.57	1.76027	1.16	0.0915815	1.03045	NA
internal	endotherm	Mammalia	Oryctolagus cuniculus	3.26	1.76358	0.74	-0.11147	1.08956	2.5
internal	endotherm	Mammalia	Equus asinus	5.23	1.80686	2.31	0.0798574	1.00184	4.12
internal	endotherm	Mammalia	Equus caballus	5.51	1.78247	2.53	0.103904	1.00184	2.95
internal	endotherm	Mammalia	Dicerorhinus sumatrensis	6.06	1.62325	2.74	-0.0710046	1.00184	NA
internal	endotherm	Mammalia	Tapirus bairdii	5.47	1.82705	2.46	0.0618973	1.00184	2.54
internal	endotherm	Mammalia	Callithrix jacchus	2.46	1.71684	0.11	-0.181603	1.03013	3.43
internal	endotherm	Mammalia	Saguinus fuscicollis	2.6	1.78176	0.18	-0.20958	1.02046	NA
internal	endotherm	Mammalia	Saguinus oedipus	2.65	1.73878	0.17	-0.254571	1.022	NA
internal	endotherm	Mammalia	Cebus apella	3.42	1.9248	0.96	-0.00344339	1.00298	3.7
internal	endotherm	Mammalia	Saimiri sciureus	2.88	1.85187	0.51	-0.0755331	1.00184	3.3
internal	endotherm	Mammalia	Chlorocebus aethiops	3.62	1.96152	1.31	0.20659	1.00184	NA
internal	endotherm	Mammalia	Erythrocebus patas	3.9	1.95182	0.86	-0.439364	1.00195	3.52
internal	endotherm	Mammalia	Macaca arctoides	3.97	1.88992	1.68	0.331648	1.00195	3.46
internal	endotherm	Mammalia	Macaca fascicularis	3.63	1.86705	1.55	0.439592	1.00184	3.41
internal	endotherm	Mammalia	Macaca mulatta	3.81	1.86982	1.69	0.453621	1.00195	3.14
internal	endotherm	Mammalia	Macaca nemestrina	3.88	1.95617	1.82	0.534633	1.00195	3.56
internal	endotherm	Mammalia	Papio anubis	4.25	1.86332	1.97	0.425695	1.00201	NA
internal	endotherm	Mammalia	Papio cynocephalus	4.23	1.88195	1.72	0.189691	1.00195	NA
internal	endotherm	Mammalia	Semnopithecus entellus	4.08	1.81204	1.05	-0.375334	1.0023	NA
internal	endotherm	Mammalia	Theropithecus gelada	4.22	1.94101	1.33	-0.19331	1.00195	NA
internal	endotherm	Mammalia	Homo sapiens	4.78	1.76634	1.7	-0.215217	1.00184	3.5
internal	endotherm	Mammalia	Hylobates lar	3.75	1.80277	0.74	-0.454389	1.00195	2.93
internal	endotherm	Mammalia	Gorilla gorilla	5.08	1.78654	1.37	-0.755168	1.00247	3.57
internal	endotherm	Mammalia	Pan paniscus	4.54	1.83315	2.4	0.652743	1.00195	NA
internal	endotherm	Mammalia	Pan troglodytes	4.65	1.75861	2.08	0.255761	1.00327	3.46
internal	endotherm	Mammalia	Pongo pygmaeus	4.73	1.82334	1.55	-0.330226	1.00424	3.6
internal	endotherm	Mammalia	Elephas maximus	6.51	1.77085	3.46	0.33407	1.00651	4.03
internal	endotherm	Mammalia	Loxodonta africana	6.63	1.78462	3.49	0.28009	1	4.11
internal	endotherm	Mammalia	Cavia porcellus	2.86	1.99913	0.61	0.0384635	1.05466	3.44
internal	endotherm	Mammalia	Hydrochoerus hydrochaeris	4.68	1.61374	1.61	-0.235234	1.05547	NA
internal	endotherm	Mammalia	Chinchilla lanigera	2.68	1.67052	0.72	0.274434	1.01931	NA
internal	endotherm	Mammalia	Mesocricetus auratus	2.01	2.27138	0.5	0.523322	1.15062	2.8
internal	endotherm	Mammalia	Microtus ochrogaster	1.63	1.97497	-0.06	0.229259	1.0624	NA
internal	endotherm	Mammalia	Dasyprocta leporina	3.48	1.68124	1	-0.00543341	1.0187	NA
internal	endotherm	Mammalia	Mus musculus	1.29	2.08955	-0.92	-0.392797	1.10001	2.45
internal	endotherm	Mammalia	Rattus norvegicus	2.45	2.27898	0.58	0.295395	1.15358	2.98
internal	endotherm	Mammalia	Myocastor coypus	3.84	1.53958	0.98	-0.277374	1.09142	3.6
internal	endotherm	Mammalia	Tupaia belangeri	2.3	1.86362	0.17	-0.00962952	1.02418	NA
internal	endotherm	Mammalia	Tachyglossus aculeatus	3.5	2.08279	1.7	0.68057	1.00184	2.89
internal	endotherm	Mammalia	Caluromys philander	2.39	1.67988	NA	NA	1.0708	NA
internal	endotherm	Mammalia	Myrmecobius fasciatus	2.69	2.14114	NA	NA	1.0625	NA
internal	endotherm	Mammalia	Macrotis lagotis	3.1	2.17435	NA	NA	1.01593	4.29
internal	endotherm	Mammalia	Dendrolagus matschiei	3.85	2.02202	NA	NA	1.00201	NA
internal	endotherm	Mammalia	Macropus parryi	4.12	2.07748	NA	NA	1.00184	NA
internal	endotherm	Mammalia	Petrogale xanthopus	3.93	2.00518	NA	NA	1.00275	NA
internal	endotherm	Mammalia	Thylogale stigmatica	3.65	2.04258	NA	NA	1.00184	NA
internal	endotherm	Mammalia	Cabassous unicinctus	3.64	1.99123	NA	NA	1.00184	NA
internal	endotherm	Mammalia	Chaetophractus villosus	3.65	1.85126	NA	NA	1.01616	4.18
internal	endotherm	Mammalia	Dasypus hybridus	3.18	1.80003	NA	NA	1.12601	4.89
internal	endotherm	Mammalia	Dasypus novemcinctus	3.61	1.83251	NA	NA	1.06529	5.41
internal	endotherm	Mammalia	Priodontes maximus	4.66	1.90255	NA	NA	1.01315	4.47
internal	endotherm	Mammalia	Aplodontia rufa	2.91	2	NA	NA	1.03769	NA
internal	endotherm	Mammalia	Aethomys kaiseri	1.95	2.12057	NA	NA	1.04439	NA
internal	endotherm	Mammalia	Akodon azarae	1.4	1.97543	NA	NA	1.0746	2.43
internal	endotherm	Mammalia	Apodemus peninsulae	1.49	2.09377	NA	NA	1.07653	NA
internal	endotherm	Mammalia	Bunomys andrewsi	2.1	2.21219	-0.39	-0.429663	NA	NA
internal	endotherm	Mammalia	Bunomys penitus	2.23	2.16137	NA	NA	NA	NA
internal	endotherm	Mammalia	Calomys laucha	1.28	1.69984	NA	NA	1.08763	NA
internal	endotherm	Mammalia	Crunomys celebensis	1.69	1.77815	NA	NA	NA	NA
internal	endotherm	Mammalia	Haeromys minahassae	1.17	2.09517	NA	NA	NA	NA
internal	endotherm	Mammalia	Hapalomys longicaudatus	1.85	2.03743	NA	NA	NA	NA
internal	endotherm	Mammalia	Lemniscomys barbarus	1.42	2	NA	NA	1.07759	NA
internal	endotherm	Mammalia	Lemniscomys striatus	1.63	2	NA	NA	1.0772	NA
internal	endotherm	Mammalia	Lenothrix canus	2.15	2.14613	NA	NA	1.04356	NA
internal	endotherm	Mammalia	Lophuromys sikapusi	1.76	1.78533	NA	NA	1.04801	NA
internal	endotherm	Mammalia	Margaretamys beccarii	1.85	2.24304	NA	NA	NA	NA
internal	endotherm	Mammalia	Margaretamys elegans	2.08	2.26245	NA	NA	NA	NA
internal	endotherm	Mammalia	Margaretamys parvus	1.81	2.27646	NA	NA	NA	NA
internal	endotherm	Mammalia	Maxomys inas	1.95	2.14301	NA	NA	1.04356	NA
internal	endotherm	Mammalia	Maxomys musschenbroekii	1.93	2.15229	NA	NA	NA	NA
internal	endotherm	Mammalia	Melasmothrix naso	1.68	2.0569	NA	NA	NA	NA
internal	endotherm	Mammalia	Melomys lanosus	2.07	2.17026	NA	NA	NA	NA
internal	endotherm	Mammalia	Melomys lutillus	1.83	2.07188	NA	NA	1.03493	NA
internal	endotherm	Mammalia	Melomys rattoides	2.32	2.14333	NA	NA	NA	NA
internal	endotherm	Mammalia	Neofiber alleni	2.42	1.87448	NA	NA	1.03136	NA
internal	endotherm	Mammalia	Neotoma floridana	2.39	2.14019	NA	NA	1.04267	3.82
internal	endotherm	Mammalia	Niviventer bukit	1.88	2.18041	NA	NA	NA	NA
internal	endotherm	Mammalia	Niviventer rapit	1.92	2.11394	NA	NA	NA	NA
internal	endotherm	Mammalia	Parahydromys asper	2.73	2.07918	NA	NA	NA	NA
internal	endotherm	Mammalia	Peromyscus crinitus	1.21	1.89653	NA	NA	1.04708	3.24
internal	endotherm	Mammalia	Peromyscus gossypinus	1.44	1.935	NA	NA	1.063	NA
internal	endotherm	Mammalia	Peromyscus guatemalensis	1.61	1.91487	NA	NA	1.02646	NA
internal	endotherm	Mammalia	Peromyscus truei	1.44	1.89432	NA	NA	1.05547	NA
internal	endotherm	Mammalia	Pithecheir parvus	2.03	1.96142	NA	NA	1.02418	NA
internal	endotherm	Mammalia	Rattus everetti	2.41	2.23426	NA	NA	NA	NA
internal	endotherm	Mammalia	Rattus marmosurus	2.34	2.22272	NA	NA	NA	NA
internal	endotherm	Mammalia	Saccostomus campestris	1.71	2.15534	NA	NA	1.1174	NA
internal	endotherm	Mammalia	Stochomys longicaudatus	1.88	1.8293	NA	NA	1.03568	NA
internal	endotherm	Mammalia	Taeromys arcuatus	2.44	2.24551	NA	NA	NA	NA
internal	endotherm	Mammalia	Taeromys callitrichus	2.47	2.07555	NA	NA	NA	NA
internal	endotherm	Mammalia	Taeromys celebensis	2.51	1.82607	NA	NA	NA	NA
internal	endotherm	Mammalia	Taeromys hamatus	2.41	2.02938	NA	NA	NA	NA
internal	endotherm	Mammalia	Tateomys macrocercus	1.96	2.13194	NA	NA	NA	NA
internal	endotherm	Mammalia	Tateomys rhinogradoides	1.92	2.11227	NA	NA	NA	NA
internal	endotherm	Mammalia	Myoprocta pratti	2.97	1.60412	NA	NA	1.02024	NA
internal	endotherm	Mammalia	Octodon degus	2.31	1.67117	NA	NA	1.09086	4.3
internal	endotherm	Mammalia	Sciurus niger	2.89	2.08707	NA	NA	1.04543	NA
internal	endotherm	Mammalia	Zapus hudsonius	1.27	1.88138	NA	NA	1.0918	NA
internal	endotherm	Mammalia	Ctenomys australis	2.56	1.92916	NA	NA	NA	NA
internal	endotherm	Mammalia	Ctenomys conoveri	2.93	1.7195	NA	NA	NA	3.9
internal	endotherm	Mammalia	Ctenomys maulinus	2.29	1.9345	NA	NA	1.03705	NA
internal	endotherm	Mammalia	Ctenomys mendocinus	2.23	1.93505	NA	NA	NA	4.9
internal	endotherm	Mammalia	Proechimys guairae	2.53	1.57264	NA	NA	1.03695	6.21
internal	endotherm	Mammalia	Glis glis	2.13	1.93952	NA	NA	1.08409	NA
internal	endotherm	Mammalia	Jaculus orientalis	2.14	1.75664	NA	NA	1.03398	NA
internal	endotherm	Mammalia	Elephantulus edwardii	1.7	1.99167	NA	NA	1.0198	5.98
internal	endotherm	Mammalia	Elephantulus intufi	1.69	1.75205	NA	NA	1.01482	NA
internal	endotherm	Mammalia	Macroscelides proboscideus	1.59	1.89763	NA	NA	1.01903	NA
internal	endotherm	Mammalia	Petrodromus tetradactylus	2.3	1.90091	NA	NA	1.00378	NA
internal	endotherm	Mammalia	Rhynchocyon chrysopygus	2.73	1.68305	NA	NA	1.00435	NA
internal	endotherm	Mammalia	Cercocebus galeritus	3.85	1.96895	NA	NA	1.00201	3.51
internal	endotherm	Mammalia	Papio sphinx	4.26	1.85431	NA	NA	NA	NA
internal	endotherm	Mammalia	Daubentonia madagascariensis	3.42	1.74663	NA	NA	1.00195	NA
internal	endotherm	Mammalia	Lemur macaco	3.4	1.73957	NA	NA	NA	NA
internal	endotherm	Mammalia	Lemur mongoz	3.32	1.74273	NA	NA	NA	NA
internal	endotherm	Mammalia	Lemur variegatus	3.48	2.02036	NA	NA	NA	NA
internal	endotherm	Mammalia	Galago crassicaudatus	3.04	1.78032	NA	NA	NA	NA
internal	endotherm	Mammalia	Tupaia glis	2.2	1.97035	NA	NA	1.02894	3.37
internal	endotherm	Mammalia	Syconycteris australis	1.24	1.90634	NA	NA	1.00184	NA
internal	endotherm	Mammalia	Anoura cultrata	1.23	1.79657	-1	-0.430807	1.00685	NA
internal	endotherm	Mammalia	Artibeus lituratus	1.77	1.93298	-0.64	-0.448718	1.00184	2.7
internal	endotherm	Mammalia	Carollia castanea	1.12	1.80754	NA	NA	1.00161	2.54
internal	endotherm	Mammalia	Mormopterus planiceps	0.96	1.81954	-1.05	-0.291852	1.00161	NA
internal	endotherm	Mammalia	Chalinolobus morio	0.95	1.65321	NA	NA	1.00832	2.45
internal	endotherm	Mammalia	Eptesicus fuscus	1.24	1.85733	NA	NA	1.02172	2.25
internal	endotherm	Mammalia	Lasionycteris noctivagans	1.02	1.94349	NA	NA	1.02041	NA
internal	endotherm	Mammalia	Lasiurus borealis	1.09	1.82672	NA	NA	1.04729	2.31
internal	endotherm	Mammalia	Myotis austroriparius	0.85	1.6902	NA	NA	1.02221	NA
internal	endotherm	Mammalia	Myotis grisescens	1.02	1.86094	NA	NA	1.00167	NA
internal	endotherm	Mammalia	Myotis sodalis	0.85	1.8169	NA	NA	1.00167	NA
internal	endotherm	Mammalia	Nycticeius humeralis	0.95	1.88818	NA	NA	1.01771	2.19
internal	endotherm	Mammalia	Pipistrellus tasmaniensis	1.04	1.81954	NA	NA	NA	NA
internal	endotherm	Mammalia	Setifer setosus	2.47	1.80618	NA	NA	1.04832	5.03
internal	endotherm	Mammalia	Chimarrogale himalayica	1.53	1.9196	NA	NA	NA	NA
internal	endotherm	Mammalia	Crocidura dsinezumi	1.02	2.01703	NA	NA	1.07016	NA
internal	endotherm	Mammalia	Melursus ursinus	4.98	1.86034	NA	NA	1.01404	NA
internal	endotherm	Mammalia	Tremarctos ornatus	5.09	1.86392	NA	NA	1.01248	NA
internal	endotherm	Mammalia	Cryptoprocta ferox	3.98	1.83885	1.05	-0.30535	1.04522	NA
internal	endotherm	Mammalia	Eupleres goudotii	3.46	1.65321	NA	NA	1.00469	NA
internal	endotherm	Mammalia	Panthera pardus	4.72	1.79309	NA	NA	1.02722	NA
internal	endotherm	Mammalia	Phoca vitulina	4.88	1.83251	1.98	-0.00520074	1.00184	NA
internal	endotherm	Mammalia	Cervus eldi thamin	5.09	1.87274	NA	NA	1.00184	NA
internal	endotherm	Mammalia	Damaliscus dorcas	4.86	1.70586	2.2	0.228796	NA	NA
internal	endotherm	Mammalia	Axis calamianensis	4.59	1.79639	1.13	-0.652249	1.00195	NA
internal	endotherm	Mammalia	Cervus elaphus bactrianus	5.2	1.79941	1.81	-0.399148	1.00184	NA
internal	endotherm	Mammalia	Cervus elaphus barbarus	5.09	1.79623	2.2	0.0678342	1.00184	NA
internal	endotherm	Mammalia	Cervus elaphus macneilli	5.51	1.76298	1.85	-0.576096	1.00184	NA
internal	endotherm	Mammalia	Giraffa camelopardalis	5.97	1.67943	2.36	-0.38802	1.00651	2.85
internal	endotherm	Mammalia	Nyctereutes procyonoides	3.62	1.79865	0.96	-0.14341	1.10951	NA
internal	endotherm	Mammalia	Helogale parvula	2.45	1.80705	-0.35	-0.634605	1.05242	NA
internal	endotherm	Mammalia	Mungos mungo taenianotus	2.18	1.89592	0.25	0.154351	NA	NA
internal	endotherm	Mammalia	Suricata suricatta	2.86	2.13678	0.11	-0.461536	1.0629	NA
internal	endotherm	Mammalia	Lutra lutra	3.92	1.84646	0.61	-0.70336	1.02467	NA
internal	endotherm	Mammalia	Meles meles	4.09	1.90309	1.16	-0.272332	1.0477	NA
internal	endotherm	Mammalia	Crocidura russula	1	2.01157	-1.4	-0.669846	1.06647	NA
internal	endotherm	Mammalia	Neomys fodiens	1.18	1.97267	-0.68	-0.0758157	1.10266	NA
internal	endotherm	Mammalia	Sorex araneus	0.94	1.92376	-0.55	0.222144	1.1136	2.91
internal	endotherm	Mammalia	Erinaceus europaeus	2.89	1.95424	0.49	-0.102531	1.07411	3.66
internal	endotherm	Mammalia	Lepus californicus	3.37	1.70174	0.93	0.00154831	1.03874	NA
internal	endotherm	Mammalia	Romerolagus diazi	2.68	1.73727	0.27	-0.175566	1.02678	NA
internal	endotherm	Mammalia	Elephantulus brachyrhynchus	1.67	1.82217	-1	-0.738734	1.01521	NA
internal	endotherm	Mammalia	Equus kiang	5.44	1.73054	2.21	-0.167108	1.00184	NA
internal	endotherm	Mammalia	Pygathrix nemaeus	4.27	1.59439	0.92	-0.638302	1.00184	NA
internal	endotherm	Mammalia	Hylobates syndactylus	4.09	1.83822	1.08	-0.352332	NA	2.98
internal	endotherm	Mammalia	Chionomys nivalis	1.64	2.02214	-0.15	0.132261	1.05405	NA
internal	endotherm	Mammalia	Clethrionomys glareolus	1.34	1.93802	-0.19	0.302211	1.09068	2.81
internal	endotherm	Mammalia	Microtus agrestis	1.55	2.01494	-0.1	0.245246	1.07614	3.42
internal	endotherm	Mammalia	Microtus arvalis	1.43	1.96218	-0.37	0.0592259	1.08589	2.91
internal	endotherm	Mammalia	Ondatra zibethicus	3	1.83059	0.7	0.0304868	1.11223	2.78
internal	endotherm	Mammalia	Galea musteloides	2.59	1.72016	0.89	0.507419	1.03737	3.95
internal	endotherm	Mammalia	Akodon molinae	1.52	1.88366	-0.35	0.0162408	1.06111	2.92
internal	endotherm	Mammalia	Calomys callidus	1.58	1.8739	-0.31	0.0142508	1.08475	NA
internal	endotherm	Mammalia	Calomys musculinus	1.3	1.83885	-0.7	-0.179796	1.1001	3.1
internal	endotherm	Mammalia	Cricetulus griseus	1.71	2.41216	0.38	0.613272	NA	3.05
internal	endotherm	Mammalia	Oryzomys palustris	1.73	1.89982	-0.4	-0.180724	1.06573	NA
internal	endotherm	Mammalia	Peromyscus eremicus	1.36	1.88081	-0.57	-0.0917857	1.03621	3.3
internal	endotherm	Mammalia	Peromyscus maniculatus	1.31	1.87506	-0.41	0.103206	1.07908	4.36
internal	endotherm	Mammalia	Peromyscus polionotus	1.15	1.8739	-0.76	-0.134821	1.05759	3.57
internal	endotherm	Mammalia	Phodopus sungorus	1.63	2.07518	-0.03	0.259259	1.0944	NA
internal	endotherm	Mammalia	Sigmodon hispidus	2.04	1.93952	0.24	0.242327	1.09329	3.96
internal	endotherm	Mammalia	Ctenomys talarum	2.12	1.69267	-0.5	-0.553659	1.0707	NA
internal	endotherm	Mammalia	Acomys cahirinus	1.64	2.09342	-0.29	-0.00773921	1.03387	2.64
internal	endotherm	Mammalia	Aethomys chrysophilus	1.9	2.01224	-0.06	0.040304	1.04991	NA
internal	endotherm	Mammalia	Aethomys hindei	2.01	2.13354	0.44	0.463322	1.0344	NA
internal	endotherm	Mammalia	Aethomys namaquensis	1.86	1.99034	0.17	0.298297	NA	NA
internal	endotherm	Mammalia	Apodemus agrarius	1.33	2.11394	0	0.499209	1.09735	3.11
internal	endotherm	Mammalia	Apodemus argenteus	1.32	2.08991	-0.21	0.296208	1.08805	NA
internal	endotherm	Mammalia	Apodemus flavicollis	1.47	2.0983	-0.05	0.351233	1.08918	3.24
internal	endotherm	Mammalia	Apodemus semotus	1.39	2.10721	0.14	0.597219	1.07285	NA
internal	endotherm	Mammalia	Apodemus speciosus	1.59	2.11394	0.09	0.407252	1.07489	NA
internal	endotherm	Mammalia	Apodemus sylvaticus	1.37	2.12646	-0.1	0.371216	1.08824	3.29
internal	endotherm	Mammalia	Bandicota bengalensis	2.29	2.17464	0.33	0.157369	1.12923	NA
internal	endotherm	Mammalia	Bandicota indica	2.77	1.79934	0.31	-0.198551	1.10573	NA
internal	endotherm	Mammalia	Bandicota savilei	2.36	1.74036	0.1	-0.12162	NA	NA
internal	endotherm	Mammalia	Bunomys chrysocomus	2.06	2.19033	0.55	0.538331	NA	NA
internal	endotherm	Mammalia	Chiropodomys gliroides	1.37	2.0086	-0.42	0.0512159	1.02221	NA
internal	endotherm	Mammalia	Dasymys incomtus	2.09	2.2014	0.48	0.447336	1.03763	NA
internal	endotherm	Mammalia	Grammomys macmillani	1.56	2.06819	-0.18	0.158247	NA	NA
internal	endotherm	Mammalia	Leopoldamys sabanus	2.54	2.26007	0.96	0.61241	1.05222	NA
internal	endotherm	Mammalia	Leptomys elegans	1.92	2.14145	0.09	0.176307	1.02156	NA
internal	endotherm	Mammalia	Mastomys coucha	1.69	2.1959	-0.13	0.117269	1.13773	NA
internal	endotherm	Mammalia	Mastomys natalensis	1.62	2.22531	0.2	0.496257	1.15342	NA
internal	endotherm	Mammalia	Maxomys bartelsii	1.98	2.22789	0.62	0.664317	NA	NA
internal	endotherm	Mammalia	Maxomys surifer	2.18	2.06258	0.52	0.424351	1.05648	NA
internal	endotherm	Mammalia	Maxomys whiteheadi	1.74	2.09691	-0.02	0.192277	1.04543	NA
internal	endotherm	Mammalia	Mayermys ellermani	1.26	2.08991	-0.27	0.278198	NA	NA
internal	endotherm	Mammalia	Melomys leucogaster	2.02	2.04922	0.04	0.0563239	1.02662	NA
internal	endotherm	Mammalia	Melomys littoralis	1.79	2.04139	0.23	0.407286	NA	NA
internal	endotherm	Mammalia	Melomys platyops	1.95	2.07518	0.22	0.285312	NA	NA
internal	endotherm	Mammalia	Melomys rubex	1.7	2.06819	0.27	0.510271	NA	NA
internal	endotherm	Mammalia	Micromys minutus	0.84	1.80618	-0.75	0.0921278	1.0857	NA
internal	endotherm	Mammalia	Millardia meltada	1.83	1.97313	0.03	0.179292	1.098	NA
internal	endotherm	Mammalia	Niviventer cremoriventer	1.85	2.0569	0.09	0.225296	1.0597	NA
internal	endotherm	Mammalia	Paruromys dominator	2.51	2.17026	0.2	-0.126595	NA	NA
internal	endotherm	Mammalia	Pseudomys delicatulus	0.99	1.94448	-1.37	-0.632847	1.04837	NA
internal	endotherm	Mammalia	Rattus argentiventer	2.22	2.26245	0.48	0.356357	1.14497	NA
internal	endotherm	Mammalia	Rattus colletti	2.17	2.19866	0.29	0.201349	1.10347	NA
internal	endotherm	Mammalia	Rattus exulans	1.7	2.24551	0.42	0.660271	1.05935	NA
internal	endotherm	Mammalia	Rattus fuscipes	2.1	2.20952	0.63	0.590337	1.07701	NA
internal	endotherm	Mammalia	Rattus hoffmanni	2.17	2.26007	0.37	0.281349	NA	NA
internal	endotherm	Mammalia	Rattus leucopus	2.23	2.16732	0.62	0.489359	1.05491	NA
internal	endotherm	Mammalia	Rattus lutreolus	2.04	2.21219	0.65	0.652327	1.07894	NA
internal	endotherm	Mammalia	Rattus rattus	2.3	2.19866	0.86	0.68037	1.10202	2.63
internal	endotherm	Mammalia	Rattus sordidus	2.2	2.18893	0.55	0.440354	1.10343	NA
internal	endotherm	Mammalia	Rattus tiomanicus	2.11	2.2307	0.54	0.493339	1.08266	NA
internal	endotherm	Mammalia	Rhabdomys pumilio	1.61	2.0569	-0.04	0.263256	1.09698	NA
internal	endotherm	Mammalia	Sundamys muelleri	2.54	2.20952	0.87	0.52241	1.06171	NA
internal	endotherm	Mammalia	Tatera leucogaster	1.89	2.16137	0.46	0.567302	NA	NA
internal	endotherm	Mammalia	Tokudaia osimensis	2.03	1.89209	-0.67	-0.660674	NA	NA
internal	endotherm	Mammalia	Uranomys ruddi	1.61	2.08636	-0.46	-0.156744	1.06464	NA
internal	endotherm	Mammalia	Uromys anak	2.85	2.04493	1.06	0.495462	1.07158	NA
internal	endotherm	Mammalia	Tamiasciurus hudsonicus	2.3	2.11727	0.47	0.29037	1.06697	NA
internal	endotherm	Mammalia	Blarina brevicauda	1.38	1.8451	-0.52	-0.0557824	NA	NA
internal	endotherm	Mammalia	Elephantulus myurus	1.77	1.8791	-1.1	-0.908718	1.02068	NA
internal	endotherm	Mammalia	Microtus cabrerae	1.72	1.93003	-0.85	-0.623726	NA	NA
internal	endotherm	Mammalia	Microtus duodecimcostatus	1.36	1.7972	-1.1	-0.621786	1.03525	2.5
internal	endotherm	Mammalia	Microtus lusitanicus	1.39	1.9346	-1.05	-0.592781	1.02565	NA
internal	endotherm	Mammalia	Mus pahari	1.41	2.13849	-0.92	-0.476777	NA	NA
internal	endotherm	Mammalia	Mus spicilegus	1.23	2.01511	-0.39	0.179193	1.1104	3.07
internal	endotherm	Mammalia	Mus spretus	1.22	2.04724	-0.54	0.036191	1.09398	3.68
internal	endotherm	Mammalia	Talpa europaea	1.97	2.06446	0.26	0.311316	1.04543	NA
internal	endotherm	Mammalia	Taurotragus oryx	5.61	1.81499	2.31	-0.186079	1.00184	NA
internal	endotherm	Mammalia	Fukomys damarensis	2.13	1.63347	-0.74	-0.800658	1.04021	3.6
internal	endotherm	Mammalia	Macropus eugenii	3.72	2.02694	1.79	0.616606	1.00201	NA
internal	endotherm	Mammalia	Myodes glareolus	1.32	1.92381	-0.19	0.316208	1.07163	NA
internal	endotherm	Mammalia	Peromyscus californicus	1.64	1.85733	-2.02	-1.73774	1.02352	NA
internal	endotherm	Mammalia	Peromyscus leucopus	1.33	1.8739	-0.34	0.159209	1.07173	NA
internal	endotherm	Mammalia	Rattus tunneyi	2.15	2.15229	0.69	0.615346	1.09333	NA
internal	endotherm	Mammalia	Rattus villosissimus	2.29	2.16732	0.33	0.157369	1.10347	NA
internal	endotherm	Mammalia	Addax nasomaculatus	4.97	1.77144	1.64	-0.408186	1.00184	3.98
internal	endotherm	Mammalia	Alces alces	5.61	1.79588	2.03	-0.466079	1.00798	NA
internal	endotherm	Mammalia	Antidorcas marsupialis	4.51	1.76221	1.85	0.123738	1.00184	NA
internal	endotherm	Mammalia	Axis porcinus	4.71	1.82885	1.69	-0.176229	1.00184	NA
internal	endotherm	Mammalia	Bos javanicus	5.8	1.8589	NA	NA	1.00685	NA
internal	endotherm	Mammalia	Budorcas taxicolor	5.47	1.85553	1.97	-0.428103	1.00629	NA
internal	endotherm	Mammalia	Capra ibex	4.89	1.84634	1.58	-0.412199	1.00515	NA
internal	endotherm	Mammalia	Capra nubiana	4.8	1.80916	NA	NA	1.0031	NA
internal	endotherm	Mammalia	Capra sibirica	5.03	1.73862	1.97	-0.120176	1.00594	NA
internal	endotherm	Mammalia	Cephalophus monticola	3.64	1.88931	NA	NA	NA	NA
internal	endotherm	Mammalia	Cephalophus silvicultor	4.83	1.78111	1.52	-0.430209	1.00184	NA
internal	endotherm	Mammalia	Cervus albirostris	5.17	1.78577	2.07	-0.118153	1.00184	NA
internal	endotherm	Mammalia	Cervus nippon	4.72	1.81158	1.63	-0.243227	1.00184	NA
internal	endotherm	Mammalia	Connochaetes gnou	5.19	1.79435	2.14	-0.0621492	1.00184	NA
internal	endotherm	Mammalia	Elaphurus davidianus	5.22	1.76963	1.76	-0.463144	1.0056	NA
internal	endotherm	Mammalia	Gazella granti	4.86	1.74634	NA	NA	NA	3.3
internal	endotherm	Mammalia	Gazella leptoceros	4.37	1.81497	0.82	-0.808286	1.00184	NA
internal	endotherm	Mammalia	Gazella rufifrons	4.43	1.811	0.9	-0.770276	NA	NA
internal	endotherm	Mammalia	Gazella thomsoni	4.36	1.83683	NA	NA	NA	NA
internal	endotherm	Mammalia	Kobus ellipsiprymnus	5.31	1.78964	1.87	-0.416129	1.00241	NA
internal	endotherm	Mammalia	Kobus leche	4.96	1.7784	1.83	-0.211187	1.00184	NA
internal	endotherm	Mammalia	Kobus megaceros	4.94	1.76322	1.72	-0.307191	1.00184	NA
internal	endotherm	Mammalia	Madoqua guentheri	3.66	1.71322	0.5	-0.631403	1.00161	NA
internal	endotherm	Mammalia	Mazama americana	4.36	1.78176	2.15	0.528713	1.00685	NA
internal	endotherm	Mammalia	Mazama gouazoubira	4.22	1.80127	1.84	0.31669	1.00184	NA
internal	endotherm	Mammalia	Muntiacus muntjak	4.22	1.76462	0.81	-0.71331	1.00378	1.94
internal	endotherm	Mammalia	Muntiacus reevesi	4.13	1.7764	1.26	-0.200325	1.00161	2.85
internal	endotherm	Mammalia	Neotragus moschatus	3.81	1.84846	1.77	0.533621	1.00184	NA
internal	endotherm	Mammalia	Odocoileus virginianus	4.82	1.716	1.93	-0.0132107	1.01627	NA
internal	endotherm	Mammalia	Oryx gazella	5.25	1.7803	1.58	-0.664139	1.00184	NA
internal	endotherm	Mammalia	Ovis aries	4.7	1.65982	2.5	0.640769	1.00651	2.34
internal	endotherm	Mammalia	Ovis canadensis	4.87	1.81074	2.53	0.551798	1.00401	NA
internal	endotherm	Mammalia	Ovis nivicola	4.9	1.81084	1.91	-0.0891974	1.00184	NA
internal	endotherm	Mammalia	Pelea capreolus	4.36	1.77958	NA	NA	1.00184	NA
internal	endotherm	Mammalia	Pudu puda	3.99	1.76329	1.18	-0.182349	1.00469	NA
internal	endotherm	Mammalia	Rangifer tarandus	5.01	1.75205	1.68	-0.396179	1.01427	3.41
internal	endotherm	Mammalia	Sylvicapra grimmia	4.27	1.82571	1.33	-0.228302	1.00161	NA
internal	endotherm	Mammalia	Syncerus caffer	5.77	1.8537	2.65	0.0419472	1.00367	NA
internal	endotherm	Mammalia	Tragelaphus angasii	4.94	1.80026	1.58	-0.447191	1.00184	3.94
internal	endotherm	Mammalia	Tragelaphus spekii	4.89	1.76545	NA	NA	1.00184	NA
internal	endotherm	Mammalia	Tragelaphus strepsiceros	5.31	1.65801	1.96	-0.326129	1.00184	NA
internal	endotherm	Mammalia	Ateles paniscus	3.9	1.81358	1.81	0.510636	1.00184	3.47
internal	endotherm	Mammalia	Cebus albifrons	3.4	1.90526	NA	NA	1.00195	3.98
internal	endotherm	Mammalia	Cercocebus atys	3.9	1.96895	1.4	0.100636	1.00201	NA
internal	endotherm	Mammalia	Cercopithecus aethiops	3.63	1.82432	1.31	0.199592	NA	NA
internal	endotherm	Mammalia	Cercopithecus nictitans	3.74	1.76418	NA	NA	1.00184	4.4
internal	endotherm	Mammalia	Eulemur macaco	3.36	1.86688	1.22	0.298547	1.00275	2.68
internal	endotherm	Mammalia	Eulemur mongoz	3.25	1.79865	1.09	0.245528	1.00435	NA
internal	endotherm	Mammalia	Galago senegalensis	2.33	1.78675	0.22	0.0193755	1.01315	3.96
internal	endotherm	Mammalia	Lemur catta	3.42	1.76193	1.25	0.286557	1.00509	3.11
internal	endotherm	Mammalia	Macaca sinica	3.63	1.83948	NA	NA	1.00195	NA
internal	endotherm	Mammalia	Macaca sylvanus	4.04	1.90526	1.68	0.28266	1.00776	3.5
internal	endotherm	Mammalia	Macaca thibetana	4.03	1.86747	NA	NA	1.00195	NA
internal	endotherm	Mammalia	Mandrillus sphinx	4.26	1.85431	1.83	0.278696	1.00258	3.5
internal	endotherm	Mammalia	Microcebus murinus	1.83	1.87622	0.26	0.409292	1.02862	3.12
internal	endotherm	Mammalia	Nycticebus coucang	2.97	1.95904	0.08	-0.568518	1.00361	3.58
internal	endotherm	Mammalia	Otolemur crassicaudatus	3.08	1.78032	1.12	0.3945	1.01354	NA
internal	endotherm	Mammalia	Papio hamadryas	4.26	1.88762	1.86	0.308696	1.00195	3.53
internal	endotherm	Mammalia	Saguinus midas	2.76	1.73719	0.26	-0.241553	1.02418	NA
internal	endotherm	Mammalia	Symphalangus syndactylus	4.04	1.83822	1.08	-0.31734	1.0023	NA
internal	endotherm	Mammalia	Gerbillurus tytonis	1.48	2.21458	-0.21	0.184234	1.07353	NA
internal	endotherm	Mammalia	Gerbillurus paeba	1.41	2.23603	-0.39	0.0532226	1.05845	NA
internal	endotherm	Mammalia	Gerbillurus setzeri	1.58	2.20978	-0.12	0.204251	1.04543	NA
internal	endotherm	Mammalia	Gerbillurus vallinus	1.55	2.22634	-0.23	0.115246	1.0631	NA
internal	endotherm	Mammalia	Gerbilliscus afra	1.94	2.12352	0.89	0.962311	1.0641	NA
internal	endotherm	Mammalia	Gerbilliscus leucogaster	2.02	2.16376	0.62	0.636324	1.07566	NA
internal	endotherm	Mammalia	Gerbilliscus brantsii	1.93	2.13735	0.73	0.809309	1.04047	NA
internal	endotherm	Mammalia	Gerbillus nanus	1.42	1.89982	-1.3	-0.863776	1.06726	NA
internal	endotherm	Mammalia	Gerbillus cheesmani	1.5	2.16613	-0.38	0.000237525	1.1384	NA
internal	endotherm	Mammalia	Gerbillus andersoni	1.43	2.23325	-0.21	0.219226	1.06558	NA
internal	endotherm	Mammalia	Gerbillus pyramidum	1.6	2.20303	0.03	0.340254	1.0516	4
internal	endotherm	Mammalia	Gerbillus henleyi	0.99	2.18384	-1.52	-0.782847	1.06568	NA
internal	endotherm	Mammalia	Dipodillus dasyurus	1.59	2.16967	-0.4	-0.0827475	1.0633	NA
internal	endotherm	Mammalia	Psammomys obesus	2.17	2.03302	0.03	-0.0586511	1.05557	NA
internal	endotherm	Mammalia	Meriones crassus	1.84	2.16938	0.24	0.382294	1.06776	NA
internal	ectotherm	Reptilia	Aspidoscelis sexlineata	1.35	1.73687	-1.02	-0.287573	1.01136	NA
internal	ectotherm	Reptilia	Callopistes flavipunctatus	2.72	2.01783	NA	NA	NA	NA
internal	ectotherm	Reptilia	Cnemidophorus ocellifer	1.88	1.7542	-0.19	0.290434	1.00508	NA
internal	ectotherm	Reptilia	Crocodilurus amazonicus	2.49	1.92505	NA	NA	1.01911	NA
internal	ectotherm	Reptilia	Dicrodon guttulatum	2.13	1.8641	NA	NA	NA	NA
internal	ectotherm	Reptilia	Dracaena guianensis	3.29	1.94724	NA	NA	1.03084	NA
internal	ectotherm	Reptilia	Kentropyx altamazonica	1.65	1.88024	NA	NA	1.02012	NA
internal	ectotherm	Reptilia	Teius oculatus	1.72	1.87881	NA	NA	1.01672	NA
internal	ectotherm	Reptilia	Tupinambis duseni	3.38	1.9154	NA	NA	NA	NA
internal	ectotherm	Reptilia	Tupinambis quadrilineatus	2.81	1.9154	NA	NA	NA	NA
internal	ectotherm	Reptilia	Tupinambis teguixin	3.65	1.92583	NA	NA	1.03545	2.13
internal	ectotherm	Reptilia	Sphenodon punctatus	2.85	2.15229	NA	NA	1.0426	5
internal	ectotherm	Reptilia	Boa constrictor	3.6	1.9588	1.27	0.932643	1.11753	NA
internal	ectotherm	Reptilia	Bothrops alternatus	2.93	1.94542	-0.02	-0.0387991	1.05404	NA
internal	ectotherm	Reptilia	Bothrops ammodytoides	2.72	1.94399	-0.68	-0.598953	NA	NA
internal	ectotherm	Reptilia	Bothrops diporus	2.84	1.93323	-0.25	-0.226008	NA	NA
internal	ectotherm	Reptilia	Chironius quadricarinatus	2.4	2.0289	-0.3	-0.0668055	NA	NA
internal	ectotherm	Reptilia	Clelia bicolor	1.94	2.0228	-0.27	0.181906	NA	NA
internal	ectotherm	Reptilia	Crotalus durissus	2.68	1.95578	-0.18	-0.0799342	1.04356	1.32
internal	ectotherm	Reptilia	Helicops leopardinus	2	1.96802	-0.71	-0.286622	NA	NA
internal	ectotherm	Reptilia	Leptodeira annulata	1.55	2.01515	-0.65	-0.0126647	1.02545	NA
internal	ectotherm	Reptilia	Leptophis ahaetulla	2.96	1.97285	-0.21	-0.243063	1.02081	NA
internal	ectotherm	Reptilia	Liophis almadensis	1.36	2.1786	-0.45	0.277673	NA	NA
internal	ectotherm	Reptilia	Liophis poecilogyrus	1.4	2.19882	-0.35	0.358654	NA	NA
internal	ectotherm	Reptilia	Micrurus frontalis	1.55	2.02612	-0.95	-0.312665	NA	NA
internal	ectotherm	Reptilia	Oxyrhopus rhombifer	2.11	2.0182	-0.47	-0.0989221	1.04644	NA
internal	ectotherm	Reptilia	Philodryas patagoniensis	2.03	1.97996	-0.24	0.169115	NA	NA
internal	ectotherm	Reptilia	Phimophis vittatus	1.83	2.00143	-0.26	0.244207	NA	NA
internal	ectotherm	Reptilia	Pseudotomodon trigonatus	1.35	2.0141	-0.85	-0.117573	NA	NA
internal	ectotherm	Reptilia	Sibynomorphus turgidus	1.68	2.071	-0.82	-0.244474	NA	NA
internal	ectotherm	Reptilia	Tachymenis chilensis	1.94	1.98005	-0.61	-0.158094	NA	NA
internal	ectotherm	Reptilia	Thamnodynastes hypoconia	1.75	2.12005	-0.48	0.0622434	NA	NA
internal	ectotherm	Reptilia	Tomodon ocellatus	1.55	2.00299	-1.08	-0.442665	NA	NA
internal	ectotherm	Reptilia	Iguana iguana	3.7	1.85175	NA	NA	1.11503	2.89
internal	ectotherm	Reptilia	Polychrus acutirostris	2.02	1.92392	NA	NA	1.05441	NA
internal	ectotherm	Reptilia	Anolis carolinensis	0.57	1.92742	NA	NA	1.00096	1.61
internal	ectotherm	Reptilia	Basiliscus vittatus	2.36	1.95129	NA	NA	1.01836	NA
internal	ectotherm	Reptilia	Corytophanes cristatus	1.77	1.97791	NA	NA	1.02081	NA
internal	ectotherm	Reptilia	Laemanctus longipes	1.96	1.98717	NA	NA	1.0126	NA
internal	ectotherm	Reptilia	Tropidurus torquatus	1.69	1.96769	-0.69	-0.119229	1.01553	2.24
internal	ectotherm	Reptilia	Oplurus cyclurus	1.66	1.93752	NA	NA	1.0126	NA
internal	ectotherm	Reptilia	Hoplocercus spinosus	1.52	2.02808	NA	NA	1.0126	NA
internal	ectotherm	Reptilia	Enyalioides laticeps	2.09	2.00672	NA	NA	1.02182	NA
internal	ectotherm	Reptilia	Uta stansburiana	0.99	1.97052	NA	NA	1.01177	NA
internal	ectotherm	Reptilia	Crotaphytus bicinctores	1.72	1.98426	NA	NA	1.01598	NA
internal	ectotherm	Reptilia	Gambelia wislizenii	1.77	2.01174	NA	NA	1.01754	NA
internal	ectotherm	Reptilia	Diporiphora bilineata	1.04	1.82289	NA	NA	1.01979	NA
internal	ectotherm	Reptilia	Ameiva ameiva	2.26	1.85745	NA	NA	1.01775	1.66
internal	ectotherm	Reptilia	Mauremys caspica	3.13	1.70501	NA	NA	1.03283	NA
external	ectotherm	Amphibia	Phyllomedusa sauvagii	1.86	1.73416	NA	NA	1.00972	NA
internal	endotherm	Aves	Icterus bullockii	1.58	2.04434	-0.1	0.358141	1.04953	NA
internal	endotherm	Aves	Icterus parisorum	1.56	2.02502	-0.47	0.00445342	1.03364	NA
external	ectotherm	Amphibia	Scinax fuscovarius	1.25	1.98227	NA	NA	1.04895	NA
internal	endotherm	Mammalia	Artibeus jamaicensis	1.64	1.8875	-1.29	-1.00774	1.00184	2.56
internal	endotherm	Mammalia	Sturnira lilium	1.3	1.88936	-0.92	-0.399796	1.00172	2.75
internal	endotherm	Mammalia	Inia geoffrensis	5.09	1.79463	3.16	1.02783	1.00184	NA
internal	endotherm	Mammalia	Capra aegagrus	4.85	1.75715	NA	NA	NA	NA
internal	endotherm	Mammalia	Hemitragus hylocrius	4.88	1.78527	NA	NA	1.00866	NA
internal	endotherm	Mammalia	Pseudois nayaur	4.65	1.7661	NA	NA	1.01001	NA
internal	endotherm	Mammalia	Tragelaphus eurycerus	5.43	1.78309	1.72	-0.650109	1.00184	NA
internal	endotherm	Mammalia	Cervus eldi	5.02	1.79688	2.9	0.816823	1.00184	NA
internal	endotherm	Mammalia	Mungos mungo	3.12	1.89594	0.25	-0.503493	1.03874	NA
internal	endotherm	Mammalia	Eira barbara	3.6	1.72532	NA	NA	1.0257	NA
internal	endotherm	Mammalia	Ursus americanus	5.04	1.84251	1.59	-0.507174	1.03339	NA
internal	endotherm	Mammalia	Arctictis binturong	4.06	1.89362	NA	NA	1.03493	NA
internal	endotherm	Mammalia	Rousettus lanosus	2.02	1.94634	NA	NA	NA	2.2
internal	endotherm	Mammalia	Callithrix pygmaea	2.11	1.73239	-0.48	-0.526661	1.02418	NA
internal	endotherm	Mammalia	Cercopithecus petaurista	3.51	1.5611	NA	NA	1.0023	NA
internal	endotherm	Mammalia	Lophocebus albigena	3.87	1.53403	NA	NA	1.00195	NA
internal	endotherm	Mammalia	Macaca silenus	3.78	1.5172	NA	NA	1.00195	3.18
internal	endotherm	Mammalia	Mandrillus leucophaeus	4.18	1.55388	1.44	-0.0553171	1.00195	NA
internal	endotherm	Mammalia	Dolichotis patagonum	4.01	1.62395	NA	NA	1.02008	3.7
internal	ectotherm	Reptilia	Caiman crocodilus	4.37	1.90838	NA	NA	1.08438	2.68
internal	endotherm	Mammalia	Microcebus myoxinus	1.49	1.97128	NA	NA	1.0264	NA
internal	endotherm	Aves	Accipiter gentilis	2.97	1.79934	0.86	0.184397	1.04166	NA
internal	endotherm	Aves	Phasianus colchicus	3.05	1.87795	0.91	0.169146	1.14697	0.97
internal	endotherm	Mammalia	Talpa romana	1.97	1.95424	NA	NA	1.06548	NA
internal	endotherm	Mammalia	Otomys angoniensis	2.09	2.07078	NA	NA	1.04251	NA
internal	endotherm	Mammalia	Otomys irroratus	2.07	2.08493	NA	NA	1.01721	NA
internal	endotherm	Mammalia	Otomys sloggetti	2.03	2.04139	NA	NA	1.01181	NA
internal	endotherm	Mammalia	Otomys unisulcatus	2.01	2.07445	NA	NA	1.01136	NA
external	ectotherm	Amphibia	Xenopus laevis	2.11	1.79239	NA	NA	1.09121	3
internal	ectotherm	Reptilia	Pelodiscus sinensis	3.37	1.8451	NA	NA	1.06884	NA
internal	endotherm	Mammalia	Castor fiber	4.28	1.82966	1.24	-0.3253	1.04548	NA
external	ectotherm	Amphibia	Rhinella schneideri	2.32	1.82413	NA	NA	1.02994	NA
internal	endotherm	Mammalia	Acomys dimidiatus	1.66	2.09342	NA	NA	1.03429	NA
internal	endotherm	Mammalia	Aethomys nyikae	1.89	2.02119	NA	NA	1.05689	NA
internal	endotherm	Mammalia	Lophuromys flavopunctatus	1.75	1.82607	0.06	0.265279	1.03072	NA
internal	endotherm	Mammalia	Lophuromys woosnami	1.62	1.81954	NA	NA	1.02095	NA
internal	endotherm	Mammalia	Melomys burtoni	1.84	2.0086	0.28	0.422294	1.03493	NA
internal	endotherm	Mammalia	Bunomys fratrorum	2.12	2.10551	-0.39	-0.443659	NA	NA
internal	endotherm	Mammalia	Niviventer culturatus	1.91	2.22789	0.27	0.363306	NA	NA
internal	endotherm	Mammalia	Pogonomys championi	1.7	2.05115	NA	NA	1.02743	NA
internal	endotherm	Mammalia	Rattus steini	2.18	2.20952	0.05	-0.0456495	1.05794	NA
internal	endotherm	Mammalia	Solomys salebrosus	2.6	1.93952	NA	NA	NA	NA
internal	endotherm	Mammalia	Echiothrix leucura	2.22	2.29003	NA	NA	NA	NA
internal	endotherm	Mammalia	Eropeplus canus	1.79	1.9345	NA	NA	NA	NA
internal	endotherm	Mammalia	Lenomys meyeri	2.05	1.82151	NA	NA	NA	NA
internal	endotherm	Mammalia	Aethomys ineptus	2.03	1.82607	-0.14	-0.130674	1.05252	NA
internal	endotherm	Mammalia	Batomys salomonseni	2.27	1.92942	0.19	0.0313655	NA	NA
internal	endotherm	Mammalia	Bullimus bagobus	2.6	2.1959	0.61	0.22042	NA	NA
internal	endotherm	Mammalia	Melomys cervinipes	1.89	2.02938	0.44	0.547302	1.03013	NA
internal	endotherm	Mammalia	Mus minutoides	0.85	1.92428	-1.17	-0.334871	1.06923	NA
internal	endotherm	Mammalia	Praomys jacksoni	1.59	2.2833	-0.05	0.267252	1.05739	NA
internal	endotherm	Mammalia	Pseudomys pilligaensis	1.04	1.92428	-1.28	-0.577839	1.04543	NA
internal	endotherm	Mammalia	Rattus losea	1.96	2.21748	0.34	0.398314	NA	NA
internal	endotherm	Mammalia	Leopoldamys edwardsi	2.48	2.23553	NA	NA	1.02287	NA
internal	endotherm	Mammalia	Callosciurus erythraeus	2.45	1.80618	NA	NA	1.02521	NA
internal	endotherm	Mammalia	Callosciurus inornatus	2.51	1.89982	NA	NA	NA	NA
internal	endotherm	Mammalia	Menetes berdmorei	2.28	1.85509	NA	NA	NA	NA
internal	endotherm	Mammalia	Dipus sagitta	1.94	1.74819	NA	NA	1.05491	NA
internal	endotherm	Mammalia	Jaculus jaculus	1.76	1.76343	NA	NA	1.05037	NA
internal	endotherm	Mammalia	Napaeozapus insignis	1.35	1.95424	NA	NA	1.07508	NA
internal	endotherm	Mammalia	Dipodomys merriami	1.58	2.20629	-0.35	-0.0257492	1.03163	NA
internal	endotherm	Mammalia	Dipodomys ordii	1.7	2.18099	-0.28	-0.0397292	1.04646	NA
internal	endotherm	Mammalia	Heteromys anomalus	1.84	2.25042	NA	NA	1.03753	2.77
internal	endotherm	Mammalia	Pedetes capensis	3.44	1.87274	1.26	0.28256	1.00161	NA
internal	endotherm	Mammalia	Cannomys badius	2.75	1.72099	NA	NA	1.02309	NA
internal	endotherm	Mammalia	Rhizomys pruinosus	3.39	1.95424	NA	NA	1.04543	NA
internal	endotherm	Mammalia	Tachyoryctes splendens	2.36	1.82543	NA	NA	1.01131	NA
internal	endotherm	Mammalia	Apomys abrae	1.66	2.06258	NA	NA	NA	NA
internal	endotherm	Mammalia	Apomys camiguinensis	1.51	1.97451	NA	NA	NA	NA
internal	endotherm	Mammalia	Apomys datae	1.85	2.08493	NA	NA	NA	NA
internal	endotherm	Mammalia	Apomys insignis	1.51	1.99826	NA	NA	NA	NA
internal	endotherm	Mammalia	Apomys microdon	1.54	2.09061	NA	NA	NA	NA
internal	endotherm	Mammalia	Apomys musculus	1.33	2.08099	NA	NA	NA	NA
internal	endotherm	Mammalia	Chrotomys mindorensis	2.18	2.17493	NA	NA	NA	NA
internal	endotherm	Mammalia	Chrotomys silaceus	2.06	2.16938	NA	NA	NA	NA
internal	endotherm	Mammalia	Chrotomys whiteheadi	2.17	2.15866	NA	NA	NA	NA
internal	endotherm	Mammalia	Rhynchomys soricoides	2.32	2.03383	NA	NA	NA	NA
internal	endotherm	Mammalia	Soricomys kalinga	1.55	2.15957	NA	NA	NA	NA
internal	endotherm	Mammalia	Berylmys bowersi	2.52	2.23553	1.16	0.826407	1.0633	NA
external	ectotherm	Amphibia	Arenophryne rotunda	0.9	1.66743	NA	NA	1	NA
internal	endotherm	Mammalia	Crocidura shantungensis	0.87	2.04139	NA	NA	1.06568	NA
internal	endotherm	Aves	Tetrao urogallus	3.47	1.86493	0.48	-0.603424	1.10785	NA
internal	ectotherm	Reptilia	Micrurus altirostris	2.68	2.01115	NA	NA	1.01467	NA
internal	ectotherm	Reptilia	Micrurus corallinus	2.39	1.98426	NA	NA	1.02485	NA
internal	ectotherm	Reptilia	Micrurus surinamensis	2.7	2.00173	NA	NA	1.03085	NA
internal	ectotherm	Reptilia	Cercosaura ocellata	0.81	1.82924	NA	NA	1.00515	NA
external	ectotherm	Amphibia	Phyllomedusa hypochondrialis	0.43	1.78262	-1.92	0.478806	NA	NA
internal	endotherm	Mammalia	Lagostomus maximus	3.67	1.73973	NA	NA	1.02342	3.3
internal	endotherm	Mammalia	Tenrec ecaudatus	2.95	1.80618	0.49	-0.144521	1.26637	NA
internal	endotherm	Mammalia	Mazama nemorivaga	4.26	1.79078	NA	NA	NA	NA
internal	endotherm	Mammalia	Galea spixii	2.54	1.68904	NA	NA	1.03056	NA
internal	endotherm	Mammalia	Brachytarsomys villosa	2.34	2.12775	NA	NA	NA	NA
internal	endotherm	Mammalia	Eliurus antsingy	1.9	1.86629	NA	NA	NA	NA
internal	endotherm	Mammalia	Eliurus grandidieri	1.9	1.943	NA	NA	NA	NA
internal	endotherm	Mammalia	Eliurus majori	2	2.11926	NA	NA	NA	NA
internal	endotherm	Mammalia	Eliurus minor	1.68	2.02325	NA	NA	NA	NA
internal	endotherm	Mammalia	Eliurus myoxinus	1.84	1.91593	NA	NA	NA	NA
internal	endotherm	Mammalia	Eliurus tanala	1.95	1.92428	NA	NA	NA	NA
internal	endotherm	Mammalia	Eliurus webbi	1.83	1.93197	NA	NA	NA	NA
internal	endotherm	Mammalia	Macrotarsomys bastardi	1.43	1.80618	NA	NA	1.03483	NA
internal	endotherm	Mammalia	Nesomys audeberti	2.33	2.23019	NA	NA	NA	NA
internal	endotherm	Mammalia	Nesomys rufus	2.21	2.31239	NA	NA	NA	NA
internal	endotherm	Mammalia	Calomys venustus	1.69	1.90956	NA	NA	1.08475	NA
internal	endotherm	Mammalia	Eligmodontia typus	1.24	2.03141	NA	NA	1.09772	NA
internal	endotherm	Mammalia	Graomys griseoflavus	1.83	1.89487	NA	NA	1.12116	2.81
internal	endotherm	Mammalia	Oxymycterus rufus	1.91	1.90795	NA	NA	1.03784	NA
internal	endotherm	Mammalia	Reithrodon auritus	1.88	1.93247	NA	NA	1.06484	NA
internal	endotherm	Mammalia	Scapteromys tumidus	2.16	2.03623	NA	NA	1.0583	NA
internal	ectotherm	Reptilia	Crocodylus porosus	5.6	1.94919	NA	NA	1.18857	NA
internal	ectotherm	Reptilia	Thamnophis radix	2.58	1.98597	NA	NA	1.13297	NA
internal	ectotherm	Reptilia	Thamnophis sirtalis	2.18	1.99843	NA	NA	1.07354	1.91
internal	ectotherm	Reptilia	Leiocephalus semilineatus	0.56	1.90351	NA	NA	1.00483	NA
internal	ectotherm	Reptilia	Callisaurus draconoides	1.42	2.0187	NA	NA	1.01399	NA
internal	ectotherm	Reptilia	Cophosaurus texanus	1.21	2.04827	NA	NA	1.01508	NA
internal	ectotherm	Reptilia	Phrynosoma cornutum	1.66	1.96054	-0.01	0.575035	1.10175	2.14
internal	ectotherm	Reptilia	Phrynosoma modestum	1.01	1.99179	NA	NA	1.0424	NA
internal	ectotherm	Reptilia	Phrynosoma solare	1.59	2.00282	NA	NA	1.0692	NA
internal	ectotherm	Reptilia	Sceloporus clarkii	1.92	1.88966	NA	NA	1.05139	NA
internal	ectotherm	Reptilia	Sceloporus jarrovii	1.45	1.84725	NA	NA	1.02513	NA
internal	ectotherm	Reptilia	Sceloporus magister	1.76	1.91155	NA	NA	1.03421	2.73
internal	ectotherm	Reptilia	Sceloporus olivaceus	1.47	1.90626	NA	NA	1.06665	NA
internal	ectotherm	Reptilia	Sceloporus virgatus	1.1	1.89132	NA	NA	1.03602	NA
internal	ectotherm	Reptilia	Urosaurus ornatus	0.91	1.94113	NA	NA	1.02646	NA
internal	endotherm	Aves	Passer italiae	1.44	2.04139	NA	NA	1.06032	NA
external	ectotherm	Amphibia	Bufo bufo	2.22	1.98677	NA	NA	1.09329	5.82
internal	endotherm	Mammalia	Dolichotis salinicola	3.21	1.72263	NA	NA	1.01909	3.85
internal	endotherm	Mammalia	Microcavia australis	2.46	1.69723	NA	NA	1.03451	3.1
internal	endotherm	Mammalia	Ctenomys coyhaiquensis	2.42	1.86864	NA	NA	NA	NA
internal	endotherm	Mammalia	Ctenomys haigi	2.21	1.84386	NA	NA	1.03705	NA
internal	endotherm	Mammalia	Ctenomys sociabilis	2.6	1.83569	NA	NA	NA	NA
internal	endotherm	Mammalia	Aconaemys fuscus	2.11	1.61066	NA	NA	1.05017	3.75
internal	endotherm	Mammalia	Aconaemys porteri	2.05	1.58771	NA	NA	1.05017	3.7
internal	endotherm	Mammalia	Aconaemys sagei	1.98	1.66652	NA	NA	NA	3.7
internal	endotherm	Mammalia	Octodon bridgesi	2.21	1.6637	NA	NA	NA	3.85
internal	endotherm	Mammalia	Octodon lunatus	2.3	1.63849	NA	NA	NA	4.4
internal	endotherm	Mammalia	Octodontomys gliroides	2.18	1.66464	NA	NA	1.02499	4.1
internal	endotherm	Mammalia	Spalacopus cyanus	2.04	1.6149	NA	NA	1.04063	3.54
internal	endotherm	Mammalia	Tympanoctomys barrerae	1.9	1.92273	NA	NA	NA	8.4
internal	ectotherm	Reptilia	Alligator mississippiensis	5.21	1.98677	NA	NA	1.17225	2.49
internal	endotherm	Mammalia	Ototylomys phyllotis	1.97	2.13672	NA	NA	1.02905	NA
internal	endotherm	Mammalia	Tylomys panamensis	2.34	1.94052	NA	NA	NA	NA
internal	endotherm	Aves	Centrocercus minimus	3.25	1.87656	NA	NA	NA	NA
internal	endotherm	Aves	Centrocercus urophasianus	3.29	1.86004	0.82	-0.116609	1.09889	NA
internal	endotherm	Mammalia	Myotis keenii	0.8	1.79239	NA	NA	1.00172	2.21
internal	endotherm	Mammalia	Synaptomys cooperi	1.5	1.9987	NA	NA	1.04858	NA
internal	endotherm	Mammalia	Geomys pinetis	2.29	2.04336	NA	NA	1.01815	NA
internal	endotherm	Aves	Rissa tridactyla	2.61	1.84862	-0.16	-0.541971	1.01715	NA
internal	endotherm	Aves	Branta sandvicensis	3.31	2	0.14	-0.812921	1.04953	NA
internal	endotherm	Aves	Lophophorus impejanus	3.32	1.94136	1.05	0.0889222	1.07233	NA
internal	endotherm	Aves	Lagonosticta rubricata	1	1.7614	-0.67	0.261213	1.0464	NA
internal	endotherm	Aves	Passer melanurus	1.47	1.96308	NA	NA	1.04166	1.31
internal	endotherm	Aves	Tiaris olivaceus	0.93	2.13133	-0.89	0.0983084	1.02671	NA
internal	endotherm	Aves	Emberiza cirlus	1.41	2.10944	NA	NA	1.04166	NA
internal	endotherm	Aves	Emberiza flaviventris	1.26	1.98502	NA	NA	1.02382	1.38
internal	endotherm	Aves	Pooecetes gramineus	1.41	2.37661	-0.22	0.3768	1.04922	NA
internal	endotherm	Aves	Estrilda paludicola	0.88	1.77576	NA	NA	1.06032	NA
internal	endotherm	Aves	Euschistospiza dybowskii	1.13	1.87157	NA	NA	1.06486	NA
internal	endotherm	Aves	Hypargos niveoguttatus	1.17	2.05208	NA	NA	1.05727	NA
internal	endotherm	Aves	Lagonosticta larvata	0.99	1.46894	NA	NA	1.04166	NA
internal	endotherm	Aves	Lagonosticta senegala	0.95	1.75159	NA	NA	1.04166	1.26
internal	endotherm	Aves	Uraeginthus bengalus	1	1.95177	NA	NA	1.06032	NA
internal	endotherm	Aves	Uraeginthus cyanocephalus	0.99	1.88224	NA	NA	1.06411	NA
internal	endotherm	Aves	Carduelis flavirostris	1.19	2.25399	NA	NA	NA	NA
internal	endotherm	Aves	Carduelis spinus	1.12	2.33943	NA	NA	NA	NA
internal	endotherm	Aves	Loxia pytyopsittacus	1.73	2.02325	NA	NA	1.04166	NA
internal	endotherm	Aves	Icterus oberi	1.55	2.06438	NA	NA	NA	NA
internal	endotherm	Aves	Lanius collurio	1.45	1.61352	-0.62	-0.0558259	1.07233	1.21
internal	endotherm	Aves	Terpsiphone viridis	1.12	1.90768	NA	NA	1.02199	NA
internal	endotherm	Aves	Luscinia megarhynchos	1.3	2.41835	NA	NA	1.06154	NA
internal	endotherm	Aves	Wilsonia citrina	1.03	2.39095	NA	NA	1.04953	NA
internal	endotherm	Aves	Batis molitor	1.07	1.91751	NA	NA	1.01715	NA
internal	endotherm	Aves	Euplectes aureus	1.32	2.00531	NA	NA	1.02547	NA
internal	endotherm	Aves	Regulus regulus	0.74	1.73918	NA	NA	1.11462	NA
internal	endotherm	Aves	Hippolais polyglotta	1.08	1.9195	NA	NA	1.04875	NA
internal	endotherm	Aves	Locustella naevia	1.17	1.74904	NA	NA	1.07233	NA
internal	endotherm	Aves	Sylvia cantillans	1.02	1.93059	NA	NA	1.05031	NA
internal	endotherm	Aves	Sylvia hortensis	1.35	1.98668	NA	NA	1.05264	NA
internal	endotherm	Aves	Sylvia melanocephala	1.17	1.95231	NA	NA	1.05496	NA
internal	endotherm	Aves	Sylvia nisoria	1.37	1.92392	NA	NA	1.06305	NA
internal	endotherm	Aves	Turdus naumanni	1.86	1.94807	NA	NA	1.04953	NA
internal	endotherm	Aves	Elaenia parvirostris	1.14	1.73648	NA	NA	1.02382	NA
internal	ectotherm	Reptilia	Tiliqua scincoides	2.7	1.73078	NA	NA	1.04066	1.82
external	ectotherm	Amphibia	Pelophylax ridibundus	1.88	1.63306	NA	NA	1.07143	NA
internal	endotherm	Mammalia	Hypsugo savii	0.8	1.55895	NA	NA	1.02418	NA
internal	endotherm	Mammalia	Pipistrellus kuhlii	0.78	1.59846	-1.3	-0.415882	1.0099	2.04
internal	endotherm	Mammalia	Crocidura lasiura	1.17	2.01406	NA	NA	NA	NA
internal	endotherm	Mammalia	Crocidura suaveolens	0.87	2.00082	-1	-0.178867	1.06061	NA
internal	endotherm	Aves	Numenius phaeopus	2.58	1.79029	-0.46	-0.817502	1.04953	NA
internal	endotherm	Aves	Phalaropus fulicaria	1.66	1.98989	0.21	0.602889	NA	NA
internal	endotherm	Mammalia	Lagorchestes hirsutus	3.13	1.94645	NA	NA	1.00184	NA
internal	ectotherm	Reptilia	Hemidactylus mabouia	0.97	1.93186	NA	NA	1.00364	2.1
internal	ectotherm	Reptilia	Anolis aliniger	0.66	1.98791	NA	NA	1	NA
internal	ectotherm	Reptilia	Anolis angusticeps	0.5	1.98205	NA	NA	1	NA
internal	ectotherm	Reptilia	Anolis bahorucoensis	0.45	1.97763	NA	NA	1.00032	NA
internal	ectotherm	Reptilia	Anolis baleatus	2.06	2.01481	NA	NA	1	NA
internal	ectotherm	Reptilia	Anolis barahonae	2	2.00518	NA	NA	1.00124	NA
internal	ectotherm	Reptilia	Anolis brevirostris	0.5	2.04692	NA	NA	1	NA
internal	ectotherm	Reptilia	Anolis chlorocyanus	0.84	1.98888	NA	NA	1	NA
internal	ectotherm	Reptilia	Anolis christophei	0.4	2.02678	NA	NA	1	NA
internal	ectotherm	Reptilia	Anolis coelestinus	1.09	1.98776	NA	NA	1	NA
internal	ectotherm	Reptilia	Anolis cooki	0.85	2.00353	NA	NA	1.00319	NA
internal	ectotherm	Reptilia	Anolis cristatellus	0.92	2.00306	NA	NA	1.00319	NA
internal	ectotherm	Reptilia	Anolis cuvieri	1.78	1.99695	NA	NA	1	NA
internal	ectotherm	Reptilia	Anolis equestris	1.99	1.98583	NA	NA	1	1.89
internal	ectotherm	Reptilia	Anolis etheridgei	0.23	1.95404	NA	NA	1	NA
internal	ectotherm	Reptilia	Anolis evermanni	0.99	2.02561	NA	NA	1	NA
internal	ectotherm	Reptilia	Anolis gundlachi	0.84	2.06612	NA	NA	1	NA
internal	ectotherm	Reptilia	Anolis insolitus	0.34	1.94217	NA	NA	1	NA
internal	ectotherm	Reptilia	Anolis krugi	0.54	2.02914	NA	NA	1	NA
internal	ectotherm	Reptilia	Anolis longitibialis	0.89	2.01139	NA	NA	1.00213	NA
internal	ectotherm	Reptilia	Anolis marcanoi	0.76	2.03161	NA	NA	NA	NA
internal	ectotherm	Reptilia	Anolis occultus	0.2	2.0585	NA	NA	1	NA
internal	ectotherm	Reptilia	Anolis olssoni	0.5	1.97804	NA	NA	1.00213	NA
internal	ectotherm	Reptilia	Anolis poncensis	0.37	1.96723	NA	NA	1	NA
internal	ectotherm	Reptilia	Anolis porcatus	0.77	1.93521	NA	NA	1.00128	NA
internal	ectotherm	Reptilia	Anolis pulchellus	0.46	2.025	NA	NA	1	NA
internal	ectotherm	Reptilia	Anolis sagrei	0.61	1.9934	NA	NA	1.00213	NA
internal	ectotherm	Reptilia	Anolis semilineatus	0.18	1.96751	NA	NA	1	NA
internal	ectotherm	Reptilia	Anolis smaragdinus	0.74	1.99126	NA	NA	1.00128	NA
internal	ectotherm	Reptilia	Anolis stratulus	0.3	2.03915	NA	NA	1	NA
internal	endotherm	Mammalia	Rhinolophus ferrumequinum	1.35	2.07482	NA	NA	1.00149	1.96
internal	ectotherm	Reptilia	Siebenrockiella crassicollis	3.04	1.85327	NA	NA	1.00593	2.35
internal	endotherm	Mammalia	Litocranius walleri	4.59	1.54407	NA	NA	1.00184	3.66
internal	endotherm	Aves	Coturnix japonica	1.98	2.38021	0.48	0.611883	1.13688	1.29
external	ectotherm	Amphibia	Buergeria buergeri	1.3	2.0406	-1.67	-0.220998	1.00788	NA
external	ectotherm	Amphibia	Buergeria japonica	0.26	1.68215	-2.37	0.2144	1.006	NA
external	ectotherm	Amphibia	Rhacophorus arboreus	1.14	2.11959	-0.12	1.50368	NA	NA
external	ectotherm	Amphibia	Rhacophorus owstoni	0.88	2.08707	NA	NA	NA	NA
external	ectotherm	Amphibia	Rhacophorus schlegelii	0.51	2.05192	-1.48	0.831468	NA	NA
external	ectotherm	Amphibia	Rhacophorus viridis	0.96	2.21827	NA	NA	NA	NA
external	ectotherm	Amphibia	Polypedates leucomystax	0.86	2.19673	-1.3	0.629363	1.00461	NA
external	ectotherm	Amphibia	Duttaphrynus melanostictus	2.09	1.80618	-1.68	-1.09346	NA	NA
external	ectotherm	Amphibia	Rana catesbeiana	2.49	1.61909	-1	-0.850156	NA	6.63
external	ectotherm	Amphibia	Rana ornativentris	1.14	1.76864	-1.44	0.183679	1.02707	4.65
external	ectotherm	Amphibia	Hyla japonica	0.4	1.83059	-2.17	0.261558	1.01568	4
external	ectotherm	Amphibia	Polypedates maculatus	1.55	2.20548	NA	NA	1.0113	NA
external	ectotherm	Amphibia	Euphlyctis hexadactylus	2.48	1.68931	NA	NA	1.03696	NA
internal	endotherm	Mammalia	Macropus fuliginosus	4.41	2.06408	1.71	0.0537211	1.00184	NA
internal	endotherm	Mammalia	Tamias sibiricus	1.95	1.83123	NA	NA	1.08347	NA
internal	endotherm	Mammalia	Clethrionomys rufocanus	1.47	1.98137	NA	NA	1.06766	3.19
external	ectotherm	Amphibia	Rhinella marina	2.03	1.8451	-0.46	0.19204	1.23751	NA
external	ectotherm	Amphibia	Litoria fallax	0	1.74819	-3	-0.13175	1.01192	NA
internal	endotherm	Mammalia	Peromyscus boylii	1.35	1.88986	NA	NA	1.04919	NA
internal	endotherm	Mammalia	Peromyscus difficilis	1.45	1.89653	NA	NA	1.0595	NA
internal	endotherm	Mammalia	Peromyscus furvus	1.52	1.88762	NA	NA	1.02287	NA
internal	endotherm	Mammalia	Peromyscus grandis	1.82	1.902	NA	NA	1.03344	NA
internal	endotherm	Mammalia	Peromyscus megalops	1.82	1.97267	NA	NA	1.02309	NA
internal	endotherm	Mammalia	Peromyscus melanotis	1.6	1.8651	NA	NA	1.0639	NA
internal	endotherm	Mammalia	Peromyscus mexicanus	1.63	1.85854	NA	NA	1.03467	NA
internal	endotherm	Mammalia	Peromyscus zarhynchus	1.62	1.87737	NA	NA	1.02646	NA
internal	endotherm	Mammalia	Hypsiprymnodon moschatus	2.72	1.95061	NA	NA	1.02505	NA
internal	endotherm	Aves	Eudyptes chrysocome	3.37	1.81003	NA	NA	1.01715	NA
internal	endotherm	Aves	Spheniscus demersus	3.5	1.82158	NA	NA	1.01715	1.63
internal	endotherm	Mammalia	Cryptomys hottentotus	1.89	1.61278	-0.24	-0.132698	1.03853	NA
internal	endotherm	Aves	Columba livia	2.55	2.20412	0.31	-0.0230329	1.01715	1.14
internal	endotherm	Aves	Alectoris graeca	2.78	1.95424	0.45	-0.0706307	1.14697	NA
internal	endotherm	Aves	Tachycineta thalassina	1.15	2.45484	NA	NA	1.05727	NA
internal	endotherm	Aves	Piranga rubra	1.46	2.23045	-0.32	0.236018	1.04953	NA
internal	endotherm	Aves	Tangara gyrola	1.32	2.17026	NA	NA	1.01715	NA
internal	endotherm	Aves	Tyrannus verticalis	1.59	1.74036	NA	NA	1.04687	NA
internal	endotherm	Mammalia	Notomys mitchellii	1.68	2.055	-1.21	-0.955733	1.05119	NA
external	ectotherm	Amphibia	Cyclorana brevipes	0.85	1.7623	-1.4	0.54028	NA	NA
internal	endotherm	Mammalia	Hippopotamus amphibius	6.19	1.52504	2.81	-0.091983	1.00184	NA
internal	endotherm	Mammalia	Sorex shinto	0.79	1.83059	NA	NA	1.11819	2.9
internal	endotherm	Aves	Spheniscus magellanicus	3.61	1.84819	0.92	-0.277614	1.01715	NA
internal	endotherm	Mammalia	Diplothrix legata	1.85	2.0892	NA	NA	NA	NA
internal	ectotherm	Reptilia	Pogona barbata	2.39	1.45484	NA	NA	1.06261	NA
internal	endotherm	Aves	Arizelocichla montana	1.51	1.93727	NA	NA	1.00694	NA
internal	endotherm	Aves	Arizelocichla tephrolaema	1.56	1.84788	NA	NA	1.01715	NA
internal	endotherm	Aves	Bleda canicapillus	1.61	1.93581	NA	NA	1.01715	NA
internal	endotherm	Aves	Bleda notatus	1.59	1.93937	NA	NA	1.01715	NA
internal	endotherm	Aves	Bleda syndactylus	1.66	1.92247	NA	NA	1.01715	NA
internal	endotherm	Aves	Chlorocichla simplex	1.67	1.89647	NA	NA	1.01715	NA
internal	endotherm	Aves	Criniger barbatus	1.63	2.00954	NA	NA	1.01715	NA
internal	endotherm	Aves	Criniger chloronotus	1.64	1.93887	NA	NA	1.01715	NA
internal	endotherm	Aves	Eurillas ansorgei	1.28	2.03499	NA	NA	NA	NA
internal	endotherm	Aves	Eurillas curvirostris	1.41	2.06885	NA	NA	NA	NA
internal	endotherm	Aves	Eurillas gracilis	1.34	2.06614	NA	NA	1.01715	NA
internal	endotherm	Aves	Eurillas latirostris	1.42	2.0408	NA	NA	1.01715	NA
internal	endotherm	Aves	Eurillas virens	1.42	2.0204	NA	NA	1.01715	NA
internal	endotherm	Aves	Phyllastrephus albigularis	1.39	1.93039	NA	NA	1.01715	NA
internal	endotherm	Aves	Cinnyris bouvieri	0.94	1.95928	NA	NA	1.01715	NA
internal	endotherm	Aves	Cinnyris coccinigastrus	1.16	2.0141	NA	NA	1.00694	NA
internal	endotherm	Aves	Cinnyris cupreus	0.95	1.93797	NA	NA	1.01462	NA
internal	endotherm	Aves	Cinnyris reichenowi	0.83	1.86988	NA	NA	1.00694	NA
internal	endotherm	Aves	Cinnyris ursulae	0.81	1.92562	NA	NA	1.00694	NA
internal	endotherm	Aves	Cyanomitra oritis	1.05	1.91201	NA	NA	1.01715	NA
internal	endotherm	Mammalia	Cervus duvauceli	5.37	1.83506	NA	NA	1.00184	NA
internal	endotherm	Mammalia	Calomys hummelincki	1.43	1.93702	NA	NA	1.08504	3.36
internal	endotherm	Mammalia	Noctilio leporinus	1.64	1.69897	-0.75	-0.467739	1.00184	2.37
internal	endotherm	Mammalia	Kogia sima	5.48	1.51322	3.69	1.2849	1.00184	NA
external	ectotherm	Amphibia	Nannophryne variegata	1.65	1.82607	NA	NA	1.00253	NA
external	ectotherm	Amphibia	Alytes obstetricans	1.13	1.95424	NA	NA	1.00238	8
external	ectotherm	Amphibia	Hyla meridionalis	0.49	1.8451	NA	NA	1.01694	NA
external	ectotherm	Amphibia	Pelodytes punctatus	0.48	1.83251	NA	NA	1.01573	2.44
external	ectotherm	Amphibia	Rana dalmatina	1.5	1.95424	NA	NA	1.02281	4.45
external	ectotherm	Amphibia	Rana temporaria	1.68	2.02119	NA	NA	1.04329	3.31
external	ectotherm	Amphibia	Pleurodema thaul	0.74	1.95904	NA	NA	1.00822	NA
external	ectotherm	Amphibia	Rhinoderma darwinii	1.48	1.87506	NA	NA	1.00017	NA
internal	endotherm	Mammalia	Pteropus conspicillatus	2.89	2.01284	NA	NA	1.00184	2.34
internal	endotherm	Mammalia	Tamandua tetradactyla	3.68	1.82821	NA	NA	1.00184	4.11
external	ectotherm	Amphibia	Leptodactylus latrans	2.14	1.69461	NA	NA	1.05065	NA
external	ectotherm	Amphibia	Leptodactylus petersii	0.62	1.70157	NA	NA	NA	NA
external	ectotherm	Amphibia	Leptodactylus syphax	1.78	1.79449	NA	NA	1.00992	NA
external	ectotherm	Amphibia	Lithodytes lineatus	1.1	1.87564	NA	NA	1.00424	NA
internal	endotherm	Mammalia	Saimiri vanzolinii	2.89	1.88138	NA	NA	1.00207	NA
internal	endotherm	Aves	Chiroxiphia lanceolata	1.25	1.70329	NA	NA	1.01715	NA
external	ectotherm	Amphibia	Cyclorana alboguttata	1.05	1.90309	-2.1	-0.378066	NA	2.85
external	ectotherm	Amphibia	Cyclorana cryptotis	0.72	1.74819	-2.22	-0.137795	NA	NA
external	ectotherm	Amphibia	Cyclorana manya	0.21	1.74036	-3.1	-0.461013	NA	NA
external	ectotherm	Amphibia	Cyclorana novaehollandiae	1.52	1.82607	-1.26	-0.0511783	NA	NA
external	ectotherm	Amphibia	Litoria adelaidensis	0.49	1.70757	-2.47	-0.136697	NA	NA
external	ectotherm	Amphibia	Litoria caerulea	1.7	1.68124	-1.72	-0.70769	1.05353	NA
external	ectotherm	Amphibia	Litoria cooloolensis	-0.19	1.79934	NA	NA	NA	NA
external	ectotherm	Amphibia	Litoria dahlii	0.91	1.98227	-2.08	-0.205224	NA	NA
external	ectotherm	Amphibia	Litoria electrica	0.23	1.62325	-2.26	0.357152	NA	NA
external	ectotherm	Amphibia	Litoria eucnemis	0.58	1.69897	-2.24	-0.00495288	1.01508	NA
external	ectotherm	Amphibia	Litoria freycineti	0.51	1.72428	-2.28	0.0314682	1.00901	NA
external	ectotherm	Amphibia	Litoria genimaculata	0.6	1.75587	-2.05	0.163213	1.00984	NA
external	ectotherm	Amphibia	Litoria gracilenta	0.57	1.65321	-2.62	-0.374036	1.01414	NA
external	ectotherm	Amphibia	Litoria inermis	0.68	1.70757	-2.68	-0.554126	1.00396	NA
external	ectotherm	Amphibia	Litoria infrafrenata	1.39	1.69897	-1.39	-0.0392535	NA	NA
external	ectotherm	Amphibia	Litoria lesueurii	1.38	1.69897	-1.7	-0.338336	1.02543	NA
external	ectotherm	Amphibia	Litoria moorei	1.08	1.72428	-1.01	0.679183	NA	NA
external	ectotherm	Amphibia	Litoria nannotis	0.97	1.81291	-1.51	0.299273	1.0027	NA
external	ectotherm	Amphibia	Litoria nasuta	1	1.65321	-2.36	-0.583479	1.00102	NA
external	ectotherm	Amphibia	Litoria nigrofrenata	0.37	1.69897	-2.19	0.27431	1.00844	NA
external	ectotherm	Amphibia	Litoria pallida	0.24	1.66276	-2.85	-0.243765	1.00371	NA
external	ectotherm	Amphibia	Litoria pearsoniana	0.61	1.64345	-2.96	-0.757705	1.01033	NA
external	ectotherm	Amphibia	Litoria peronii	0.77	1.66276	-1.96	0.0676186	1.02212	NA
external	ectotherm	Amphibia	Litoria revelata	-0.03	1.716	-3	-0.0989981	1.01132	NA
external	ectotherm	Amphibia	Litoria rheocola	0.22	1.79239	-2.47	0.15807	1.00194	NA
external	ectotherm	Amphibia	Litoria rothii	0.81	1.66276	-2.17	-0.186051	1.01038	NA
external	ectotherm	Amphibia	Litoria rubella	0.49	1.6721	-2.14	0.193303	1.00313	NA
external	ectotherm	Amphibia	Litoria xanthomera	0.77	1.68124	-2.04	-0.0123814	1.01626	NA
external	ectotherm	Amphibia	Nyctimystes papua	0.37	1.88081	-2.77	-0.30569	NA	NA
external	ectotherm	Amphibia	Papurana daemeli	1.66	1.61278	NA	NA	NA	NA
external	ectotherm	Amphibia	Papurana supragrisea	2.04	1.716	NA	NA	NA	NA
external	ectotherm	Amphibia	Phrynobatrachus natalensis	0.41	1.66276	-2.55	-0.129359	1.00753	NA
internal	endotherm	Mammalia	Tamias amoenus	1.7	1.93095	-0.21	0.0302708	1.08674	NA
internal	endotherm	Mammalia	Sus verrucosus	4.92	1.76313	NA	NA	1.09629	NA
internal	endotherm	Mammalia	Akodon dolores	1.64	1.91169	NA	NA	1.05456	2.73
internal	endotherm	Mammalia	Allactaga tetradactyla	1.72	2.07555	NA	NA	NA	NA
internal	ectotherm	Reptilia	Bothrops insularis	2.93	1.99317	NA	NA	NA	NA
internal	endotherm	Mammalia	Aepyprymnus rufescens	3.45	1.99564	0.67	-0.314438	1.00235	NA
internal	endotherm	Mammalia	Pecari tajacu	4.33	1.70484	1.05	-0.550292	1.01738	NA
internal	endotherm	Mammalia	Alouatta caraya	3.75	1.69975	NA	NA	1.00195	3.84
internal	endotherm	Mammalia	Ateles belzebuth	3.77	1.85022	NA	NA	1.00207	2.88
internal	endotherm	Mammalia	Cebus cay	3.45	1.81331	NA	NA	NA	NA
internal	endotherm	Mammalia	Saimiri boliviensis	2.89	1.85364	NA	NA	1.00207	NA
internal	endotherm	Aves	Tanygnathus lucionensis	2.34	1.84572	NA	NA	NA	NA
internal	endotherm	Aves	Sitta europaea	1.31	1.91403	NA	NA	1.09959	NA
internal	endotherm	Aves	Phylloscopus affinis	0.84	1.96028	NA	NA	1.04797	NA
internal	endotherm	Aves	Phylloscopus canariensis	0.92	2.05918	NA	NA	1.07233	NA
internal	endotherm	Aves	Phylloscopus humei	0.83	1.89243	NA	NA	1.06305	NA
internal	endotherm	Aves	Phylloscopus ibericus	0.9	2.05713	NA	NA	1.07233	NA
internal	endotherm	Aves	Phylloscopus sindianus	0.86	2.06043	NA	NA	1.03687	NA
internal	endotherm	Aves	Phylloscopus xanthoschistos	0.85	2.06251	NA	NA	1.04797	NA
internal	ectotherm	Reptilia	Amphisbaena alba	2.32	1.92583	NA	NA	1.03725	NA
internal	ectotherm	Reptilia	Micrablepharus maximiliani	0.15	1.77815	NA	NA	1.00477	NA
internal	ectotherm	Reptilia	Aspidoscelis gularis	1.66	1.73687	NA	NA	1.01134	NA
internal	ectotherm	Reptilia	Mussurana bicolor	2.25	2.0228	NA	NA	NA	NA
internal	ectotherm	Reptilia	Philodryas psammophidea	2.23	1.99607	-0.2	0.114023	NA	NA
internal	ectotherm	Reptilia	Xenodon dorbignyi	1.98	2.14659	-0.33	0.102888	1.04066	NA
internal	ectotherm	Reptilia	Xenodon merremi	2.23	2.20262	0.55	0.864023	1.05591	NA
internal	ectotherm	Reptilia	Micrurus pyrrhocryptus	2.93	2.00475	-0.82	-0.838799	1.01877	NA
internal	endotherm	Mammalia	Hystrix africaeaustralis	4.17	1.45179	0.82	-0.668319	1.01991	NA
internal	endotherm	Mammalia	Heterocephalus glaber	1.6	1.52022	NA	NA	1.17259	2.9
internal	ectotherm	Reptilia	Acontias meleagris	1.47	2.08994	NA	NA	1.00844	NA
internal	ectotherm	Reptilia	Trachylepis punctatissima	1.43	2.15591	NA	NA	1.01958	NA
internal	endotherm	Mammalia	Ctenomys boliviensis	2.7	1.71925	NA	NA	NA	3.77
internal	endotherm	Mammalia	Ctenomys frater	2.41	1.718	NA	NA	NA	3.77
internal	endotherm	Mammalia	Ctenomys lewisi	2.07	1.71983	NA	NA	NA	3.56
internal	endotherm	Mammalia	Ctenomys steinbachi	2.59	1.71867	NA	NA	NA	3.73
internal	endotherm	Mammalia	Ctenomys argentinus	2.34	1.71734	NA	NA	NA	NA
internal	endotherm	Mammalia	Ctenomys dorbignyi	2.42	1.72115	NA	NA	NA	NA
internal	endotherm	Mammalia	Ctenomys porteousi	2.28	1.92262	NA	NA	NA	3.2
internal	endotherm	Mammalia	Ctenomys rionegrensis	1.96	1.93717	NA	NA	NA	NA
internal	endotherm	Mammalia	Ctenomys yolandae	2.42	1.93197	NA	NA	NA	NA
external	ectotherm	Amphibia	Chiromantis xerampelina	1.13	1.89763	0.01	1.6446	1.0132	NA
internal	endotherm	Aves	Coturnix coturnix	1.98	2.36324	0.48	0.611883	1.13821	1.35
internal	endotherm	Mammalia	Peponocephala electra	5.31	1.85673	3.25	0.963871	1.00184	NA
internal	endotherm	Mammalia	Physeter macrocephalus	7.57	1.60885	4.08	0.212246	1.00184	NA
internal	endotherm	Mammalia	Bubalus quarlesi	5.24	1.79893	NA	NA	1.00184	NA
external	ectotherm	Amphibia	Nanorana yunnanensis	1.48	2.1427	-0.39	0.862491	1.01529	NA
external	ectotherm	Amphibia	Quasipaa boulengeri	2.42	2.0187	-0.35	-0.123735	1.00406	NA
external	ectotherm	Amphibia	Hyla annectans	0.81	1.85431	-1.31	0.673949	NA	NA
external	ectotherm	Amphibia	Babina pleuraden	1.12	1.65992	-1.59	0.0555133	1.01144	NA
external	ectotherm	Amphibia	Hylarana guentheri	1.35	1.59439	-1.41	-0.0155844	1.03687	NA
external	ectotherm	Amphibia	Bombina orientalis	1.12	1.56229	NA	NA	1.0027	5.9
external	ectotherm	Amphibia	Leptobrachium boringii	1.72	1.95318	NA	NA	1.00587	NA
